# Supplementary material for: (E)-Dimethyl 2-(6-benzoyl-7-hydr­oxy-4-methoxy­carbonyl-2-oxo-2H-chromen-8-yl)but-2-enedioate
Source: Acta Crystallogr Sect E Struct Rep Online. 2008 Jul 16;64(Pt 8):o1498. doi: 10.1107/S1600536808020990 (PMC2962127; doi:10.1107/S1600536808020990)
Supplement: Supplementary file 1 [file e-64-o1498-sup1.cif]

##############################################################################
###                                                                        ###
###        Electronic paper (Acta Crystallographica Section E)             ###
###                                                                        ###
##############################################################################
#                                                                            #
# This CIF contains the data in a paper accepted for publication in Acta     #
# Crystallographica Section E. It conforms to the requirements of Notes      #
# for Authors for Section E, and has been peer reviewed under the auspices   #
# of the IUCr Commission on Journals.                                        #
#                                                                            #
# Full details of the Crystallographic Information File format               #
# are given in the paper "The Crystallographic Information File (CIF):       #
# a New Standard Archive File for Crystallography" by S. R. Hall, F. H.      #
# Allen and I. D. Brown [Acta Cryst. (1991), A47, 655-685].                  #
#                                                                            #
# The current version of the core CIF dictionary is obtainable from          #
# ftp://ftp.iucr.org/pub/cif_core.dic. The current version number is 2.4.    #
#                                                                            #
# Software is freely available for graphical display of the structure(s) in  #
# this CIF.  For information consult the CIF home page http://www.iucr.org/  #
# cif/home.html                                                              #
#                                                                            #
# This file may be used for bona fide research purposes within the           #
# scientific community so long as proper attribution is given to the journal # 
# article from which it was obtained.                                        #
#                                                                            #
##############################################################################
                                             
data_I
_audit_creation_method     SHELXL-97
_chemical_name_systematic
;
(E)-Dimethyl
2-(6-benzoyl-7-hydroxy-4-methoxycarbonyl-2-oxo-2H-chromen-8-yl)but-2-enedioate
;
_chemical_name_common     ?
_chemical_formula_moiety     'C24 H18 O10'
_chemical_formula_sum     'C24 H18 O10'
_chemical_formula_iupac     'C24 H18 O10'
_chemical_formula_weight     466.38
_chemical_melting_point     457
_symmetry_cell_setting     orthorhombic
_symmetry_space_group_name_H-M     'P 21 21 21'
_symmetry_space_group_name_Hall     'P 2ac 2ab'
loop_
    _symmetry_equiv_pos_as_xyz
    'x, y, z'
    '-x+1/2, -y, z+1/2'
    '-x, y+1/2, -z+1/2'
    'x+1/2, -y+1/2, -z'
_cell_length_a     9.2661(17)
_cell_length_b     11.508(2)
_cell_length_c     19.661(4)
_cell_angle_alpha     90.00
_cell_angle_beta     90.00
_cell_angle_gamma     90.00
_cell_volume     2096.5(7)
_cell_formula_units_Z     4
_cell_measurement_reflns_used     557
_cell_measurement_theta_min     3
_cell_measurement_theta_max     28
_cell_measurement_temperature     120(2)
_exptl_crystal_description     rhombic
_exptl_crystal_colour     yellow
_exptl_crystal_size_max     0.3
_exptl_crystal_size_mid     0.2
_exptl_crystal_size_min     0.2
_exptl_crystal_density_diffrn     1.478
_exptl_crystal_density_meas     ?
_exptl_crystal_density_method     'not measured'
_exptl_crystal_F_000     968
_exptl_absorpt_coefficient_mu     0.117
_exptl_absorpt_correction_type     multi-scan
_exptl_absorpt_process_details     '(SADABS; Sheldrick, 2008)'
_exptl_absorpt_correction_T_min     0.973
_exptl_absorpt_correction_T_max     0.979
_exptl_special_details
;
^1^H NMR (500 MHz, CDCl~3~):
\d = 3.66, 3.82 and 3.86 (9 H, 3 s, 3 OCH~3~), 6.82, 7.27 and
8.85 (3 H, 3 s, 3 CH), 7.54 -7.76 (5 H, m, CH, Aromatic),
12.90 (1 H, s, OH). ^13^C NMR (125.7 MHz, CDCl~3~): \d = 52.06,
53.11 and 53.18 (3 OCH~3~), 108.11 (CH), 112.32, 116.18,
117.22 (3 C), 128.58, 129.50, 132.13 and 132.74 (4 CH),
134.22, 135.26 and 137.06 (3 C), 141.60 (CH), 156.09 and
158.80 (2 C-O), 163.43, 163.87, 164.66 and 165.25 (4 C=O, Ester),
200.7 (C=O, Ketone). IR (KBr) (\nmax /cm^-1^): 3320-3550 (OH),
1735-1750 (C=O, Ketone), 1615-1632 (C=O, Ester), 1400-1435 (C=C).
MS, (m/z, %): 466 (9) (M+), 105 (25), 44 (98).
;
_diffrn_ambient_temperature     120(2)
_diffrn_radiation_type     MoK\a
_diffrn_radiation_wavelength     0.71073
_diffrn_radiation_source     'fine-focus sealed tube'
_diffrn_radiation_monochromator     graphite
_diffrn_measurement_device_type     'Bruker SMART 1000 CCD area-detector'
_diffrn_measurement_method     '\f and \w'
_diffrn_detector_area_resol_mean     ?
_diffrn_reflns_number     12547
_diffrn_reflns_av_R_equivalents     0.0461
_diffrn_reflns_av_sigmaI/netI     0.0446
_diffrn_reflns_theta_min     2.05
_diffrn_reflns_theta_max     28.00
_diffrn_reflns_theta_full     28.00
_diffrn_measured_fraction_theta_max     0.998
_diffrn_measured_fraction_theta_full     0.998
_diffrn_reflns_limit_h_min     -10
_diffrn_reflns_limit_h_max     12
_diffrn_reflns_limit_k_min     -15
_diffrn_reflns_limit_k_max     13
_diffrn_reflns_limit_l_min     -17
_diffrn_reflns_limit_l_max     25
_diffrn_standards_number     0
_diffrn_standards_interval_count     0
_diffrn_standards_interval_time     0
_diffrn_standards_decay_%     ?
_refine_special_details
;
 Refinement of F^2^ against ALL reflections.  The weighted R-factor wR and
 goodness of fit S are based on F^2^, conventional R-factors R are based
 on F, with F set to zero for negative F^2^. The threshold expression of
 F^2^ > 2sigma(F^2^) is used only for calculating R-factors(gt) etc. and is
 not relevant to the choice of reflections for refinement.  R-factors based
 on F^2^ are statistically about twice as large as those based on F, and R-
 factors based on ALL data will be even larger.
;
_reflns_number_total     2864
_reflns_number_gt     2194
_reflns_threshold_expression     I>2\s(I)
_refine_ls_structure_factor_coef     Fsqd
_refine_ls_matrix_type     full
_refine_ls_R_factor_all     0.0721
_refine_ls_R_factor_gt     0.0458
_refine_ls_wR_factor_gt     0.0931
_refine_ls_wR_factor_ref     0.1127
_refine_ls_goodness_of_fit_ref     1.004
_refine_ls_restrained_S_all     1.007
_refine_ls_number_reflns     2864
_refine_ls_number_parameters     323
_refine_ls_number_restraints     1
_refine_ls_hydrogen_treatment     mixed
_refine_ls_weighting_scheme     calc
_refine_ls_weighting_details
         'calc w=1/[\s^2^(Fo^2^)+(0.0236P)^2^+2.3937P] where P=(Fo^2^+2Fc^2^)/3'
_atom_sites_solution_hydrogens     geom
_atom_sites_solution_primary     direct
_atom_sites_solution_secondary     difmap
_refine_ls_shift/su_max     0.001
_refine_ls_shift/su_mean     0.000
_refine_diff_density_max     0.351
_refine_diff_density_min     -0.249
_refine_ls_extinction_method     none
_refine_ls_extinction_coef     ?
loop_
    _atom_type_symbol
    _atom_type_description
    _atom_type_scat_dispersion_real
    _atom_type_scat_dispersion_imag
    _atom_type_scat_source
    'C' 'C' 0.0033 0.0000
                         'International Tables Vol C Tables 4.2.6.8 and 6.1.1.4'
    'H' 'H' 0.0000 0.0000
                         'International Tables Vol C Tables 4.2.6.8 and 6.1.1.4'
    'O' 'O' 0.0106 0.0000
                         'International Tables Vol C Tables 4.2.6.8 and 6.1.1.4'
_computing_data_collection     'SMART (Bruker, 1998)'
_computing_cell_refinement     'SAINT-Plus (Bruker, 2008)'
_computing_data_reduction     'SAINT-Plus (Bruker, 2008)'
_computing_structure_solution     'SHELXTL (Sheldrick, 2008)'
_computing_structure_refinement     'SHELXTL (Sheldrick, 2008)'
_computing_molecular_graphics     'SHELXTL (Sheldrick, 2008)'
_computing_publication_material     'SHELXTL (Sheldrick, 2008)'
loop_
    _atom_site_type_symbol
    _atom_site_label
    _atom_site_fract_x
    _atom_site_fract_y
    _atom_site_fract_z
    _atom_site_U_iso_or_equiv
    _atom_site_adp_type
    _atom_site_calc_flag
    _atom_site_refinement_flags
    _atom_site_occupancy
    _atom_site_disorder_assembly
    _atom_site_disorder_group
    O O1 0.8901(3) 0.6309(2) 0.47921(12) 0.0296(5) Uani d . 1 . .
    O O2 0.9133(3) 0.7985(2) 0.53324(12) 0.0320(6) Uani d . 1 . .
    O O3 0.8287(3) 0.2634(2) 0.38265(14) 0.0382(7) Uani d . 1 . .
    O O4 1.0075(3) 0.4046(3) 0.55108(15) 0.0515(8) Uani d . 1 A .
    O O5 0.8674(3) 0.3474(2) 0.63681(14) 0.0394(7) Uani d . 1 A .
    O O6 0.5738(3) 0.4577(3) 0.38390(15) 0.0469(7) Uani d . 1 A .
    O O7 0.4741(3) 0.4059(2) 0.48358(14) 0.0395(7) Uani d . 1 A .
    O O8 0.9960(3) 0.2006(2) 0.28708(13) 0.0367(6) Uani d . 1 . .
    O O9 1.3022(3) 0.6689(2) 0.30924(13) 0.0331(6) Uani d . 1 A .
    O O10 1.2205(3) 0.8493(2) 0.33093(13) 0.0314(6) Uani d . 1 A .
    C C1 0.9316(4) 0.5539(3) 0.42981(17) 0.0265(7) Uani d . 1 A .
    C C2 0.8588(4) 0.4490(3) 0.42914(19) 0.0312(8) Uani d . 1 . .
    C C3 0.8983(4) 0.3662(3) 0.38097(19) 0.0294(8) Uani d . 1 A .
    C C4 1.0067(4) 0.3908(3) 0.33190(16) 0.0240(7) Uani d . 1 . .
    C C5 1.0769(4) 0.4973(3) 0.33484(16) 0.0241(7) Uani d . 1 A .
    H H5A 1.1498 0.5131 0.3037 0.029 Uiso calc R 1 . .
    C C6 1.0414(4) 0.5814(3) 0.38323(16) 0.0223(6) Uani d . 1 . .
    C C7 1.1059(4) 0.6962(3) 0.38800(16) 0.0244(7) Uani d . 1 A .
    C C8 1.0624(4) 0.7706(3) 0.43690(17) 0.0256(7) Uani d . 1 . .
    H H8A 1.1037 0.8441 0.4389 0.031 Uiso calc R 1 A .
    C C9 0.9531(4) 0.7394(3) 0.48650(17) 0.0263(7) Uani d . 1 A .
    C C10 0.7329(4) 0.4258(3) 0.4747(2) 0.0246(8) Uani d P 0.85 A 1
    C C11 0.7438(4) 0.3982(4) 0.5399(2) 0.0285(9) Uani d P 0.85 A 1
    H H11A 0.6602 0.3865 0.5651 0.034 Uiso calc PR 0.85 A 1
    C C10' 0.817(3) 0.4049(19) 0.5058(11) 0.022(4) Uiso d P 0.15 A 2
    C C11' 0.677(3) 0.387(2) 0.5078(13) 0.038(6) Uiso d PD 0.15 A 2
    H H11B 0.6332 0.3503 0.5446 0.045 Uiso calc PR 0.15 A 2
    C C12 0.8891(5) 0.3854(3) 0.5746(2) 0.0380(9) Uani d . 1 . .
    C C13 0.9957(4) 0.3285(4) 0.67707(19) 0.0407(10) Uani d . 1 . .
    H H13A 0.9693 0.2953 0.7201 0.061 Uiso calc R 1 A .
    H H13B 1.0439 0.4012 0.6844 0.061 Uiso calc R 1 . .
    H H13C 1.0591 0.2763 0.6535 0.061 Uiso calc R 1 . .
    C C14 0.5856(4) 0.4312(3) 0.4419(2) 0.0363(9) Uani d D 1 . .
    C C15 0.3335(4) 0.4193(4) 0.4522(2) 0.0417(10) Uani d . 1 . .
    H H15A 0.2605 0.3907 0.4825 0.063 Uiso calc R 1 A .
    H H15B 0.3306 0.3761 0.4105 0.063 Uiso calc R 1 . .
    H H15C 0.3164 0.5000 0.4429 0.063 Uiso calc R 1 . .
    C C16 1.0426(4) 0.3018(3) 0.28092(18) 0.0273(7) Uani d . 1 A .
    C C17 1.1342(4) 0.3286(3) 0.22093(17) 0.0259(7) Uani d . 1 . .
    C C18 1.2264(4) 0.2416(3) 0.19724(18) 0.0297(8) Uani d . 1 A .
    H H18A 1.2301 0.1703 0.2194 0.036 Uiso calc R 1 . .
    C C19 1.3132(4) 0.2616(3) 0.14031(19) 0.0345(9) Uani d . 1 . .
    H H19A 1.3768 0.2048 0.1251 0.041 Uiso calc R 1 A .
    C C20 1.3031(4) 0.3672(4) 0.1070(2) 0.0372(9) Uani d . 1 A .
    H H20A 1.3613 0.3813 0.0694 0.045 Uiso calc R 1 . .
    C C21 1.2084(4) 0.4517(3) 0.12855(19) 0.0339(8) Uani d . 1 . .
    H H21A 1.2013 0.5214 0.1048 0.041 Uiso calc R 1 A .
    C C22 1.1240(4) 0.4333(3) 0.18531(18) 0.0291(7) Uani d . 1 A .
    H H22A 1.0603 0.4906 0.1999 0.035 Uiso calc R 1 . .
    C C23 1.2213(4) 0.7331(3) 0.33863(17) 0.0266(7) Uani d . 1 . .
    C C24 1.3248(4) 0.8940(3) 0.2829(2) 0.0361(9) Uani d . 1 . .
    H H24A 1.3133 0.9766 0.2788 0.054 Uiso calc R 1 A .
    H H24B 1.3098 0.8582 0.2393 0.054 Uiso calc R 1 . .
    H H24C 1.4205 0.8769 0.2986 0.054 Uiso calc R 1 . .
    H H3O 0.884(6) 0.213(5) 0.352(3) 0.078(17) Uiso d . 1 . .
loop_
    _atom_site_aniso_label
    _atom_site_aniso_U_11
    _atom_site_aniso_U_22
    _atom_site_aniso_U_33
    _atom_site_aniso_U_12
    _atom_site_aniso_U_13
    _atom_site_aniso_U_23
    O1 0.0358(13) 0.0261(12) 0.0269(12) -0.0040(11) 0.0063(11) -0.0025(10)
    O2 0.0351(14) 0.0322(13) 0.0289(13) 0.0018(11) 0.0021(11) -0.0061(11)
    O3 0.0440(16) 0.0275(14) 0.0432(16) -0.0110(12) 0.0143(13) -0.0061(12)
    O4 0.0523(19) 0.065(2) 0.0368(16) -0.0114(17) -0.0002(15) 0.0119(15)
    O5 0.0301(14) 0.0448(16) 0.0433(16) 0.0018(12) -0.0013(13) 0.0071(13)
    O6 0.0376(16) 0.0583(19) 0.0447(17) -0.0016(14) 0.0041(14) -0.0037(15)
    O7 0.0371(15) 0.0433(15) 0.0380(15) 0.0026(13) -0.0069(13) 0.0006(13)
    O8 0.0442(16) 0.0248(13) 0.0410(15) -0.0064(12) 0.0104(13) -0.0035(12)
    O9 0.0299(13) 0.0286(13) 0.0408(14) -0.0029(11) 0.0088(12) -0.0057(12)
    O10 0.0309(13) 0.0264(13) 0.0369(14) -0.0033(11) 0.0065(11) 0.0015(11)
    C1 0.0321(18) 0.0248(16) 0.0224(16) 0.0022(14) -0.0005(15) 0.0005(14)
    C2 0.038(2) 0.0260(17) 0.0302(18) -0.0046(15) 0.0069(16) -0.0010(15)
    C3 0.0318(18) 0.0239(17) 0.0327(18) -0.0042(14) 0.0020(16) 0.0000(15)
    C4 0.0245(16) 0.0249(16) 0.0226(16) 0.0005(13) -0.0012(14) -0.0015(14)
    C5 0.0246(16) 0.0242(16) 0.0236(16) 0.0009(13) 0.0001(14) 0.0010(14)
    C6 0.0236(15) 0.0218(15) 0.0214(15) -0.0005(13) -0.0001(13) 0.0000(13)
    C7 0.0247(16) 0.0251(16) 0.0233(16) 0.0002(14) -0.0024(14) 0.0011(14)
    C8 0.0266(17) 0.0236(16) 0.0266(16) -0.0006(13) -0.0024(14) -0.0009(13)
    C9 0.0286(18) 0.0240(16) 0.0263(17) 0.0009(14) -0.0032(14) -0.0028(15)
    C10 0.0219(19) 0.026(2) 0.026(2) -0.0021(16) 0.0013(17) 0.0009(17)
    C11 0.025(2) 0.029(2) 0.031(2) 0.0008(17) 0.0036(19) 0.0006(18)
    C12 0.043(2) 0.0306(19) 0.040(2) -0.0043(18) -0.0105(19) 0.0019(17)
    C13 0.036(2) 0.056(3) 0.0305(19) 0.0127(19) -0.0005(17) 0.0111(19)
    C14 0.0253(18) 0.032(2) 0.052(3) 0.0042(16) -0.0086(18) -0.0091(18)
    C15 0.0271(19) 0.044(2) 0.054(3) -0.0002(17) 0.0013(18) -0.010(2)
    C16 0.0271(17) 0.0235(16) 0.0312(18) -0.0002(14) -0.0027(15) -0.0012(15)
    C17 0.0247(16) 0.0266(17) 0.0266(17) -0.0026(14) -0.0010(14) -0.0038(14)
    C18 0.0290(18) 0.0263(18) 0.0337(19) 0.0003(14) -0.0036(15) -0.0058(15)
    C19 0.0294(19) 0.036(2) 0.038(2) 0.0023(16) 0.0009(17) -0.0102(17)
    C20 0.036(2) 0.042(2) 0.033(2) -0.0043(17) 0.0085(17) -0.0090(17)
    C21 0.041(2) 0.0302(18) 0.0305(18) -0.0032(16) 0.0022(17) -0.0036(16)
    C22 0.0325(18) 0.0254(17) 0.0294(17) 0.0007(15) -0.0023(16) -0.0040(15)
    C23 0.0269(17) 0.0260(17) 0.0269(17) -0.0043(14) -0.0032(15) -0.0011(15)
    C24 0.036(2) 0.0304(19) 0.042(2) -0.0081(17) 0.0083(17) 0.0046(17)
_geom_special_details
;
 All esds (except the esd in the dihedral angle between two l.s. planes)
 are estimated using the full covariance matrix.  The cell esds are taken
 into account individually in the estimation of esds in distances, angles
 and torsion angles; correlations between esds in cell parameters are only
 used when they are defined by crystal symmetry.  An approximate (isotropic)
 treatment of cell esds is used for estimating esds involving l.s. planes.
;
loop_
    _geom_bond_atom_site_label_1
    _geom_bond_atom_site_label_2
    _geom_bond_site_symmetry_2
    _geom_bond_distance
    _geom_bond_publ_flag
    O1 C1 . 1.370(4) ?
    O1 C9 . 1.386(4) ?
    O2 C9 . 1.201(4) ?
    O3 C3 . 1.347(4) ?
    O3 H3O . 0.99(5) ?
    O4 C12 . 1.211(5) ?
    O5 C12 . 1.314(5) ?
    O5 C13 . 1.444(4) ?
    O6 C14 . 1.185(5) ?
    O7 C14 . 1.351(5) ?
    O7 C15 . 1.449(5) ?
    O8 C16 . 1.248(4) ?
    O9 C23 . 1.200(4) ?
    O10 C23 . 1.345(4) ?
    O10 C24 . 1.446(4) ?
    C1 C2 . 1.382(5) ?
    C1 C6 . 1.405(5) ?
    C2 C3 . 1.393(5) ?
    C2 C10 . 1.495(5) ?
    C2 C10' . 1.64(2) ?
    C3 C4 . 1.421(5) ?
    C4 C5 . 1.389(4) ?
    C4 C16 . 1.471(5) ?
    C5 C6 . 1.396(4) ?
    C5 H5A . 0.9300 ?
    C6 C7 . 1.454(4) ?
    C7 C8 . 1.349(5) ?
    C7 C23 . 1.505(5) ?
    C8 C9 . 1.451(5) ?
    C8 H8A . 0.9300 ?
    C10 C11 . 1.326(6) ?
    C10 C14 . 1.511(5) ?
    C11 C12 . 1.516(6) ?
    C11 H11A . 0.9300 ?
    C10' C11' . 1.31(4) ?
    C10' C12 . 1.52(2) ?
    C11' C14 . 1.63(2) ?
    C11' H11B . 0.9300 ?
    C13 H13A . 0.9600 ?
    C13 H13B . 0.9600 ?
    C13 H13C . 0.9600 ?
    C15 H15A . 0.9600 ?
    C15 H15B . 0.9600 ?
    C15 H15C . 0.9600 ?
    C16 C17 . 1.485(5) ?
    C17 C18 . 1.396(5) ?
    C17 C22 . 1.397(5) ?
    C18 C19 . 1.397(5) ?
    C18 H18A . 0.9300 ?
    C19 C20 . 1.383(6) ?
    C19 H19A . 0.9300 ?
    C20 C21 . 1.377(5) ?
    C20 H20A . 0.9300 ?
    C21 C22 . 1.379(5) ?
    C21 H21A . 0.9300 ?
    C22 H22A . 0.9300 ?
    C24 H24A . 0.9600 ?
    C24 H24B . 0.9600 ?
    C24 H24C . 0.9600 ?
loop_
    _geom_angle_atom_site_label_1
    _geom_angle_atom_site_label_2
    _geom_angle_atom_site_label_3
    _geom_angle_site_symmetry_1
    _geom_angle_site_symmetry_3
    _geom_angle
    _geom_angle_publ_flag
    C1 O1 C9 . . 122.6(3) ?
    C3 O3 H3O . . 104(3) ?
    C12 O5 C13 . . 115.7(3) ?
    C14 O7 C15 . . 114.0(3) ?
    C23 O10 C24 . . 115.1(3) ?
    O1 C1 C2 . . 115.8(3) ?
    O1 C1 C6 . . 121.3(3) ?
    C2 C1 C6 . . 122.9(3) ?
    C1 C2 C3 . . 118.4(3) ?
    C1 C2 C10 . . 122.1(3) ?
    C3 C2 C10 . . 119.3(3) ?
    C1 C2 C10' . . 112.2(8) ?
    C3 C2 C10' . . 118.4(8) ?
    O3 C3 C2 . . 117.3(3) ?
    O3 C3 C4 . . 122.0(3) ?
    C2 C3 C4 . . 120.7(3) ?
    C5 C4 C3 . . 118.6(3) ?
    C5 C4 C16 . . 122.4(3) ?
    C3 C4 C16 . . 118.9(3) ?
    C4 C5 C6 . . 121.9(3) ?
    C4 C5 H5A . . 119.0 ?
    C6 C5 H5A . . 119.0 ?
    C5 C6 C1 . . 117.3(3) ?
    C5 C6 C7 . . 125.2(3) ?
    C1 C6 C7 . . 117.4(3) ?
    C8 C7 C6 . . 120.0(3) ?
    C8 C7 C23 . . 119.6(3) ?
    C6 C7 C23 . . 120.5(3) ?
    C7 C8 C9 . . 122.1(3) ?
    C7 C8 H8A . . 118.9 ?
    C9 C8 H8A . . 118.9 ?
    O2 C9 O1 . . 117.4(3) ?
    O2 C9 C8 . . 126.0(3) ?
    O1 C9 C8 . . 116.6(3) ?
    C11 C10 C2 . . 124.3(4) ?
    C11 C10 C14 . . 119.5(4) ?
    C2 C10 C14 . . 116.2(3) ?
    C10 C11 C12 . . 121.7(4) ?
    C10 C11 H11A . . 119.1 ?
    C12 C11 H11A . . 119.1 ?
    C11' C10' C12 . . 112(2) ?
    C11' C10' C2 . . 108.1(19) ?
    C12 C10' C2 . . 139.4(16) ?
    C10' C11' C14 . . 116(2) ?
    C10' C11' H11B . . 122.0 ?
    C14 C11' H11B . . 122.0 ?
    O4 C12 O5 . . 123.7(4) ?
    O4 C12 C11 . . 128.0(4) ?
    O5 C12 C11 . . 108.4(4) ?
    O4 C12 C10' . . 91.8(9) ?
    O5 C12 C10' . . 143.9(10) ?
    O5 C13 H13A . . 109.5 ?
    O5 C13 H13B . . 109.5 ?
    H13A C13 H13B . . 109.5 ?
    O5 C13 H13C . . 109.5 ?
    H13A C13 H13C . . 109.5 ?
    H13B C13 H13C . . 109.5 ?
    O6 C14 O7 . . 124.7(4) ?
    O6 C14 C10 . . 120.3(4) ?
    O7 C14 C10 . . 115.0(3) ?
    O6 C14 C11' . . 153.2(11) ?
    O7 C14 C11' . . 81.3(11) ?
    O7 C15 H15A . . 109.5 ?
    O7 C15 H15B . . 109.5 ?
    H15A C15 H15B . . 109.5 ?
    O7 C15 H15C . . 109.5 ?
    H15A C15 H15C . . 109.5 ?
    H15B C15 H15C . . 109.5 ?
    O8 C16 C4 . . 120.3(3) ?
    O8 C16 C17 . . 117.9(3) ?
    C4 C16 C17 . . 121.7(3) ?
    C18 C17 C22 . . 119.5(3) ?
    C18 C17 C16 . . 117.8(3) ?
    C22 C17 C16 . . 122.6(3) ?
    C17 C18 C19 . . 120.1(3) ?
    C17 C18 H18A . . 119.9 ?
    C19 C18 H18A . . 119.9 ?
    C20 C19 C18 . . 119.0(3) ?
    C20 C19 H19A . . 120.5 ?
    C18 C19 H19A . . 120.5 ?
    C21 C20 C19 . . 121.2(4) ?
    C21 C20 H20A . . 119.4 ?
    C19 C20 H20A . . 119.4 ?
    C20 C21 C22 . . 120.1(4) ?
    C20 C21 H21A . . 119.9 ?
    C22 C21 H21A . . 119.9 ?
    C21 C22 C17 . . 120.0(3) ?
    C21 C22 H22A . . 120.0 ?
    C17 C22 H22A . . 120.0 ?
    O9 C23 O10 . . 124.1(3) ?
    O9 C23 C7 . . 125.5(3) ?
    O10 C23 C7 . . 110.4(3) ?
    O10 C24 H24A . . 109.5 ?
    O10 C24 H24B . . 109.5 ?
    H24A C24 H24B . . 109.5 ?
    O10 C24 H24C . . 109.5 ?
    H24A C24 H24C . . 109.5 ?
    H24B C24 H24C . . 109.5 ?
loop_
    _geom_torsion_atom_site_label_1
    _geom_torsion_atom_site_label_2
    _geom_torsion_atom_site_label_3
    _geom_torsion_atom_site_label_4
    _geom_torsion_site_symmetry_1
    _geom_torsion_site_symmetry_2
    _geom_torsion_site_symmetry_3
    _geom_torsion_site_symmetry_4
    _geom_torsion
    _geom_torsion_publ_flag
    C9 O1 C1 C2 . . . . 179.8(3) ?
    C9 O1 C1 C6 . . . . -0.2(5) ?
    O1 C1 C2 C3 . . . . -178.7(3) ?
    C6 C1 C2 C3 . . . . 1.3(5) ?
    O1 C1 C2 C10 . . . . 6.0(5) ?
    C6 C1 C2 C10 . . . . -174.0(3) ?
    O1 C1 C2 C10' . . . . -35.1(10) ?
    C6 C1 C2 C10' . . . . 144.9(9) ?
    C1 C2 C3 O3 . . . . 178.1(3) ?
    C10 C2 C3 O3 . . . . -6.5(5) ?
    C10' C2 C3 O3 . . . . 36.8(10) ?
    C1 C2 C3 C4 . . . . -2.6(5) ?
    C10 C2 C3 C4 . . . . 172.9(3) ?
    C10' C2 C3 C4 . . . . -143.9(10) ?
    O3 C3 C4 C5 . . . . -177.9(3) ?
    C2 C3 C4 C5 . . . . 2.8(5) ?
    O3 C3 C4 C16 . . . . 0.7(5) ?
    C2 C3 C4 C16 . . . . -178.6(3) ?
    C3 C4 C5 C6 . . . . -1.8(5) ?
    C16 C4 C5 C6 . . . . 179.7(3) ?
    C4 C5 C6 C1 . . . . 0.5(5) ?
    C4 C5 C6 C7 . . . . -177.6(3) ?
    O1 C1 C6 C5 . . . . 179.7(3) ?
    C2 C1 C6 C5 . . . . -0.3(5) ?
    O1 C1 C6 C7 . . . . -2.0(5) ?
    C2 C1 C6 C7 . . . . 178.0(3) ?
    C5 C6 C7 C8 . . . . 179.7(3) ?
    C1 C6 C7 C8 . . . . 1.6(5) ?
    C5 C6 C7 C23 . . . . -0.2(5) ?
    C1 C6 C7 C23 . . . . -178.3(3) ?
    C6 C7 C8 C9 . . . . 0.9(5) ?
    C23 C7 C8 C9 . . . . -179.1(3) ?
    C1 O1 C9 O2 . . . . -176.9(3) ?
    C1 O1 C9 C8 . . . . 2.7(5) ?
    C7 C8 C9 O2 . . . . 176.5(3) ?
    C7 C8 C9 O1 . . . . -3.1(5) ?
    C1 C2 C10 C11 . . . . -78.7(5) ?
    C3 C2 C10 C11 . . . . 106.0(5) ?
    C10' C2 C10 C11 . . . . 6.5(13) ?
    C1 C2 C10 C14 . . . . 103.2(4) ?
    C3 C2 C10 C14 . . . . -72.0(5) ?
    C10' C2 C10 C14 . . . . -171.6(13) ?
    C2 C10 C11 C12 . . . . -1.3(6) ?
    C14 C10 C11 C12 . . . . 176.8(4) ?
    C1 C2 C10' C11' . . . . 125.0(18) ?
    C3 C2 C10' C11' . . . . -91(2) ?
    C10 C2 C10' C11' . . . . 10.6(14) ?
    C1 C2 C10' C12 . . . . -51(2) ?
    C3 C2 C10' C12 . . . . 93(2) ?
    C10 C2 C10' C12 . . . . -165(3) ?
    C12 C10' C11' C14 . . . . 167.5(15) ?
    C2 C10' C11' C14 . . . . -10(3) ?
    C13 O5 C12 O4 . . . . -0.4(6) ?
    C13 O5 C12 C11 . . . . 179.1(3) ?
    C13 O5 C12 C10' . . . . 167.0(15) ?
    C10 C11 C12 O4 . . . . 5.3(7) ?
    C10 C11 C12 O5 . . . . -174.2(4) ?
    C10 C11 C12 C10' . . . . -6.1(14) ?
    C11' C10' C12 O4 . . . . 177(2) ?
    C2 C10' C12 O4 . . . . -7(2) ?
    C11' C10' C12 O5 . . . . 8(3) ?
    C2 C10' C12 O5 . . . . -176.5(11) ?
    C11' C10' C12 C11 . . . . -11.8(15) ?
    C2 C10' C12 C11 . . . . 164(3) ?
    C15 O7 C14 O6 . . . . -2.9(6) ?
    C15 O7 C14 C10 . . . . 176.0(3) ?
    C15 O7 C14 C11' . . . . -175.6(11) ?
    C11 C10 C14 O6 . . . . 178.6(4) ?
    C2 C10 C14 O6 . . . . -3.2(6) ?
    C11 C10 C14 O7 . . . . -0.3(5) ?
    C2 C10 C14 O7 . . . . 177.8(3) ?
    C11 C10 C14 C11' . . . . -15.0(18) ?
    C2 C10 C14 C11' . . . . 163.2(18) ?
    C10' C11' C14 O6 . . . . 24(4) ?
    C10' C11' C14 O7 . . . . -170(2) ?
    C10' C11' C14 C10 . . . . -3.2(12) ?
    C5 C4 C16 O8 . . . . 167.3(3) ?
    C3 C4 C16 O8 . . . . -11.2(5) ?
    C5 C4 C16 C17 . . . . -12.8(5) ?
    C3 C4 C16 C17 . . . . 168.6(3) ?
    O8 C16 C17 C18 . . . . -34.7(5) ?
    C4 C16 C17 C18 . . . . 145.5(3) ?
    O8 C16 C17 C22 . . . . 140.9(4) ?
    C4 C16 C17 C22 . . . . -38.9(5) ?
    C22 C17 C18 C19 . . . . 3.2(5) ?
    C16 C17 C18 C19 . . . . 179.0(3) ?
    C17 C18 C19 C20 . . . . -1.8(5) ?
    C18 C19 C20 C21 . . . . -0.7(6) ?
    C19 C20 C21 C22 . . . . 1.7(6) ?
    C20 C21 C22 C17 . . . . -0.2(5) ?
    C18 C17 C22 C21 . . . . -2.2(5) ?
    C16 C17 C22 C21 . . . . -177.8(3) ?
    C24 O10 C23 O9 . . . . 0.9(5) ?
    C24 O10 C23 C7 . . . . -178.3(3) ?
    C8 C7 C23 O9 . . . . 153.5(4) ?
    C6 C7 C23 O9 . . . . -26.5(5) ?
    C8 C7 C23 O10 . . . . -27.4(4) ?
    C6 C7 C23 O10 . . . . 152.6(3) ?
loop_
    _geom_hbond_atom_site_label_D
    _geom_hbond_atom_site_label_H
    _geom_hbond_atom_site_label_A
    _geom_hbond_site_symmetry_A
    _geom_hbond_distance_DH
    _geom_hbond_distance_HA
    _geom_hbond_distance_DA
    _geom_hbond_angle_DHA
    _geom_hbond_publ_flag
    O3 H3O O8 1_555 0.99(6) 1.65(6) 2.541(4) 149(5) y
    C13 H13C O3 4_556 0.96 2.637 3.467(5) 145 y
    C15 H15C O2 4_466 0.96 2.530 3.342(5) 142 y
    C22 H22A O8 3_755 0.93 2.486 3.316(5) 149 y
    C24 H24A O5 4_566 0.96 2.666 3.392(5) 133 y
data_global
_journal_date_recd_electronic     2008-06-02
_journal_date_accepted     2008-07-07
_journal_name_full     'Acta Crystallographica, Section E'
_journal_year     2008
_journal_volume     64
_journal_issue      8
_journal_page_first     o1498
_journal_page_last     o1498
_journal_paper_category     QO
_journal_coeditor_code     XU2430
_publ_contact_author_name     'Robabeh Baharfar'
_publ_contact_author_address
;
Department of Chemistry
University of Mazandaran, 47415, Babolsar, Iran
;
_publ_contact_author_email     'baharfar@umz.ac.ir '
_publ_contact_author_fax     '01125242002'
_publ_contact_author_phone     '01125242002'
_publ_section_title
;\
(<i>E</i>)-Dimethyl
2-(6-benzoyl-7-hydroxy-4-methoxycarbonyl-2-oxo-2<i>H</i>-chromen-8-yl)but-2-\
enedioate
;
loop_
    _publ_author_name
    _publ_author_address
    'Baharfar, Robabeh'
;
Department of Chemistry
University of Mazandaran, 47415 Babolsar, Iran
;
    'Vahdat, S. Mohammad'
;
Department of Chemistry
University of Mazandaran, 47415 Babolsar, Iran
;
    'Baghbanian, S. Meysam'
;
Department of Chemistry
University of Mazandaran, 47415 Babolsar, Iran
;
