# Supplementary material for: (E)-Dimethyl 2-(6-benzoyl-7-hydr­oxy-4-methoxy­carbonyl-2-oxo-2H-chromen-8-yl)but-2-enedioate
Source: Acta Crystallogr Sect E Struct Rep Online. 2008 Jul 16;64(Pt 8):o1498. doi: 10.1107/S1600536808020990 (PMC2962127; doi:10.1107/S1600536808020990)
Supplement: Supplementary file 2 [file e-64-o1498-Isup2.hkl]

# 
# h,k,l, Fc-squared, Fo-squared, sigma(Fo-squared) and status flag 
# 
data_I
_shelx_title ' a in P2(1)2(1)2(1)' 
_shelx_refln_list_code          4 
_shelx_F_calc_maximum      160.43 
_exptl_crystal_F_000       968.00 
_reflns_d_resolution_high  0.7570 
 
loop_ 
 _symmetry_equiv_pos_as_xyz 
 'x, y, z' 
 '-x+1/2, -y, z+1/2' 
 '-x, y+1/2, -z+1/2' 
 'x+1/2, -y+1/2, -z' 
 
_cell_length_a     9.2661 
_cell_length_b    11.5077 
_cell_length_c    19.6611 
_cell_angle_alpha  90.000 
_cell_angle_beta   90.000 
_cell_angle_gamma  90.000 
 
_shelx_F_squared_multiplier     1.000 
 
loop_ 
 _refln_index_h 
 _refln_index_k 
 _refln_index_l 
 _refln_F_squared_calc 
 _refln_F_squared_meas 
 _refln_F_squared_sigma 
 _refln_observed_status 
   2   0   0     2136.21     2424.76     83.23 o 
   4   0   0       12.31       20.90      3.66 o 
   6   0   0       22.18       32.66      5.60 o 
   8   0   0        4.86       14.74     11.08 o 
  10   0   0      212.46      253.05     26.16 o 
  12   0   0        0.03       15.37     17.39 o 
   1   1   0     1437.65     1309.62     36.66 o 
   2   1   0      686.40      658.25     19.26 o 
   3   1   0      340.81      273.08      9.44 o 
   4   1   0     1957.41     1960.77     55.84 o 
   5   1   0        8.29        9.51      3.83 o 
   6   1   0       37.43       28.75      4.94 o 
   7   1   0     1609.46     1726.88     51.09 o 
   8   1   0       44.31       65.24     19.74 o 
   9   1   0       22.49       -3.41      7.21 o 
  10   1   0        0.67       -5.27      8.41 o 
  11   1   0      143.20      165.90     16.34 o 
  12   1   0       22.88       32.24     12.37 o 
   0   2   0     5936.61     5915.57    201.44 o 
   1   2   0      779.04      728.42     21.16 o 
   2   2   0      449.08      424.27     13.14 o 
   3   2   0       83.65       96.34      6.39 o 
   4   2   0      389.68      374.31     12.71 o 
   5   2   0        3.52       -1.58      3.53 o 
   6   2   0      198.50      194.48      9.95 o 
   7   2   0      445.40      431.27     16.00 o 
   8   2   0        0.16        5.46      6.05 o 
   9   2   0      456.64      479.24     39.72 o 
  10   2   0       29.30       18.94      9.27 o 
  11   2   0       16.58       -6.59      9.52 o 
  12   2   0       69.22       95.48     21.41 o 
   1   3   0      397.50      322.17     10.30 o 
   2   3   0     1493.11     1451.80     41.76 o 
   3   3   0      140.86      142.68      9.42 o 
   4   3   0      262.06      238.68      9.32 o 
   5   3   0      157.06      143.21      8.56 o 
   6   3   0        3.12        7.27      4.48 o 
   7   3   0      355.36      291.11     12.93 o 
   8   3   0      410.73      469.62     22.86 o 
   9   3   0       24.44       15.38      9.11 o 
  10   3   0      130.68      144.82     27.01 o 
  11   3   0        2.67       -2.01     11.20 o 
  12   3   0        0.29      -10.67     14.91 o 
   0   4   0     4280.26     4504.06    222.95 o 
   1   4   0     5915.81     5681.25    159.76 o 
   2   4   0        0.04        2.44      2.47 o 
   3   4   0      197.71      166.90      7.48 o 
   4   4   0       19.38       21.86      6.64 o 
   5   4   0       72.95       65.82      6.19 o 
   6   4   0      393.66      364.73     14.01 o 
   7   4   0     1049.09     1167.24     36.47 o 
   8   4   0     1168.44     1338.18     41.65 o 
   9   4   0      377.38      417.94     17.19 o 
  10   4   0      157.98      176.09     16.09 o 
  11   4   0       11.45        3.65     10.55 o 
   1   5   0     3706.13     3877.82    109.96 o 
   2   5   0      162.35      132.43      6.36 o 
   3   5   0      450.71      473.94     13.41 o 
   4   5   0     1207.20     1153.98     34.78 o 
   5   5   0        3.99       -1.95      4.20 o 
   6   5   0       21.49       15.53      5.59 o 
   7   5   0     1167.37     1210.89     37.98 o 
   8   5   0      816.18      890.98     33.98 o 
   9   5   0      252.86      260.52     18.15 o 
  10   5   0       42.95       40.24     11.01 o 
  11   5   0        1.78       -5.38     12.18 o 
   0   6   0     3279.27     3633.77    181.71 o 
   1   6   0      180.20      190.51      7.91 o 
   2   6   0       71.87       66.96      5.24 o 
   3   6   0     1138.37     1162.28     34.96 o 
   4   6   0      888.93      894.25     23.96 o 
   5   6   0        0.12       -1.34      4.69 o 
   6   6   0       47.00       41.26      6.79 o 
   7   6   0        0.24       -4.05      5.64 o 
   8   6   0       62.47       45.16     12.17 o 
   9   6   0      252.44      287.05     31.32 o 
  10   6   0      141.36       98.24     19.36 o 
  11   6   0       22.99        2.13     27.15 o 
   1   7   0      400.78      425.93     14.80 o 
   2   7   0     1395.67     1489.86     44.39 o 
   3   7   0      367.03      327.49     12.34 o 
   4   7   0        1.21       -0.68      3.62 o 
   5   7   0       91.95       79.38      7.80 o 
   6   7   0      279.10      292.46     14.06 o 
   7   7   0       98.53       83.08      8.95 o 
   8   7   0       17.92       14.08      7.65 o 
   9   7   0      136.31      170.73     12.94 o 
  10   7   0       80.39       66.90     11.03 o 
   0   8   0        0.02       16.25      7.89 o 
   1   8   0      202.87      210.53     12.85 o 
   2   8   0      642.97      587.08     19.79 o 
   3   8   0      665.51      614.63     23.44 o 
   4   8   0        0.21        0.08      5.16 o 
   5   8   0      698.37      721.94     24.62 o 
   6   8   0        0.53       -9.27      6.94 o 
   7   8   0        0.00       -7.79      6.34 o 
   8   8   0       35.16        6.16      8.18 o 
   9   8   0       90.68       87.60     19.21 o 
  10   8   0       11.76        1.35     10.11 o 
   1   9   0       74.59       53.11      8.13 o 
   2   9   0      249.88      251.54     11.08 o 
   3   9   0      148.94      139.92     11.71 o 
   4   9   0      318.80      290.47     16.95 o 
   5   9   0      324.80      298.38     13.98 o 
   6   9   0        0.20       -1.04      6.18 o 
   7   9   0        4.62        0.49      7.34 o 
   8   9   0      105.51      108.26     11.25 o 
   9   9   0        0.08        2.68      9.33 o 
   0  10   0       56.78       47.80     12.08 o 
   1  10   0        5.31      -13.36      6.69 o 
   2  10   0     1497.12     1588.92     48.66 o 
   3  10   0      259.88      290.14     13.24 o 
   4  10   0      253.51      209.48     15.74 o 
   5  10   0       94.33       80.09      8.99 o 
   6  10   0       44.08       32.66      8.18 o 
   7  10   0       17.48        4.65      7.87 o 
   8  10   0       45.22       40.08     14.58 o 
   9  10   0       59.01       44.66     11.24 o 
   1  11   0      429.84      416.97     20.45 o 
   2  11   0        2.96        6.35      7.83 o 
   3  11   0     1786.25     1883.04     98.38 o 
   4  11   0       19.82        2.01      8.62 o 
   5  11   0       32.26       20.38      8.01 o 
   6  11   0       40.30       20.74      8.62 o 
   7  11   0        0.54      -16.85      8.43 o 
   8  11   0       98.89       88.43     12.35 o 
   0  12   0       41.39       30.61     14.36 o 
   1  12   0        8.08      -13.87      8.60 o 
   2  12   0      158.91      154.41     14.06 o 
   3  12   0      142.44      129.03     24.03 o 
   4  12   0      155.84      186.10     43.65 o 
   5  12   0        4.84        4.20      8.44 o 
   6  12   0       40.24       25.27      9.52 o 
   7  12   0       52.37       60.47     20.51 o 
   1  13   0        7.08       -6.60      9.99 o 
   2  13   0        1.07      -27.77     13.88 o 
   3  13   0        6.46      -14.36     15.02 o 
   4  13   0       90.68       62.33     12.95 o 
   5  13   0       95.09       96.12     16.79 o 
   6  13   0        0.87      -17.40      9.63 o 
   0  14   0        0.10      -11.26     16.94 o 
   1  14   0        3.78      -15.74     11.11 o 
   2  14   0       22.72       10.22     16.57 o 
   3  14   0        2.34        0.57     16.47 o 
   4  14   0       49.52       60.58     21.05 o 
   1  15   0       13.96      -10.57     18.81 o 
   1   0   1     6124.26     6113.81    147.09 o 
   2   0   1     9314.15     9524.98    228.96 o 
   3   0   1      567.52      596.39     15.50 o 
   4   0   1      152.42      164.32      5.66 o 
   5   0   1        3.51        0.45      2.61 o 
   6   0   1     1313.12     1272.47     32.68 o 
   7   0   1       24.48       25.46      4.23 o 
   8   0   1      290.39      308.85     17.51 o 
   9   0   1      273.49      298.66     19.15 o 
  10   0   1       11.71        9.59      9.46 o 
  11   0   1      325.34      376.77     29.52 o 
  12   0   1       39.22       52.04     13.80 o 
   0   1   1      606.39      489.36     14.69 o 
   1   1   1     2370.42     2345.54     42.78 o 
   2   1   1     4445.59     4310.13     78.41 o 
   3   1   1      348.06      347.24      8.00 o 
   4   1   1     1372.90     1352.78     27.77 o 
   5   1   1      533.21      574.90     13.03 o 
   6   1   1     1588.33     1629.75     35.50 o 
   7   1   1      472.08      440.73     11.32 o 
   8   1   1      530.36      514.45     14.52 o 
   9   1   1      318.44      337.10     16.93 o 
  10   1   1       16.41        9.88      6.45 o 
  11   1   1        3.78        3.36      8.58 o 
  12   1   1      106.56      129.21     11.91 o 
   0   2   1     1767.03     1583.79     38.64 o 
   1   2   1     6668.28     6397.03    117.48 o 
   2   2   1     1861.15     1771.58     32.76 o 
   3   2   1      136.36      127.06      6.47 o 
   4   2   1     1195.93     1192.09     24.74 o 
   5   2   1      218.18      210.63      6.37 o 
   6   2   1       10.95        2.32      3.08 o 
   7   2   1      539.71      509.31     12.77 o 
   8   2   1       80.56       92.00      6.05 o 
   9   2   1       68.21       40.68     13.56 o 
  10   2   1       15.03       19.60      6.85 o 
  11   2   1       41.26       28.17      7.47 o 
  12   2   1        1.27       -1.05      8.28 o 
   0   3   1    24669.23    24838.52    692.26 o 
   1   3   1     1343.82     1226.24     25.03 o 
   2   3   1     1415.42     1336.91     27.27 o 
   3   3   1      337.64      325.90      7.86 o 
   4   3   1      881.33      840.18     18.09 o 
   5   3   1      347.70      342.75      8.87 o 
   6   3   1     1249.43     1243.48     26.62 o 
   7   3   1      185.88      185.29      7.86 o 
   8   3   1      711.37      790.85     18.67 o 
   9   3   1      137.82      133.31     13.55 o 
  10   3   1      107.09      107.24      9.45 o 
  11   3   1       17.94       16.19      7.62 o 
   0   4   1     6179.96     6172.89    173.54 o 
   1   4   1     1612.09     1528.26     31.20 o 
   2   4   1     1417.03     1286.40     26.53 o 
   3   4   1     1004.67      940.04     18.38 o 
   4   4   1      597.13      571.53     13.11 o 
   5   4   1      594.31      568.30     13.40 o 
   6   4   1      713.05      651.81     15.56 o 
   7   4   1      133.92      142.37      7.02 o 
   8   4   1      171.22      197.50      8.56 o 
   9   4   1       56.85       38.75      5.75 o 
  10   4   1      267.53      268.06     13.90 o 
  11   4   1       15.52       21.72     10.70 o 
   0   5   1      154.22      135.02     16.42 o 
   1   5   1      938.78      950.53     20.15 o 
   2   5   1      816.92      875.34     18.69 o 
   3   5   1     1559.47     1640.86     33.83 o 
   4   5   1      721.70      712.48     16.07 o 
   5   5   1      312.49      292.30      8.35 o 
   6   5   1       50.57       43.42      4.57 o 
   7   5   1        1.65        1.06      4.53 o 
   8   5   1       12.44       13.84      4.89 o 
   9   5   1      135.83      118.39      7.68 o 
  10   5   1       33.52       27.73      7.57 o 
  11   5   1       46.14       24.62      9.53 o 
   0   6   1      220.19      204.14     10.28 o 
   1   6   1      749.55      756.10     16.62 o 
   2   6   1       30.40       30.89      2.93 o 
   3   6   1      252.23      226.04      6.41 o 
   4   6   1      666.05      626.42     13.40 o 
   5   6   1      256.76      258.24      8.89 o 
   6   6   1       38.29       21.71      4.22 o 
   7   6   1       38.82       31.17      4.92 o 
   8   6   1      165.04      166.62      9.57 o 
   9   6   1       26.95       22.99      5.81 o 
  10   6   1      137.20      129.61     17.09 o 
  11   6   1       57.57       35.20      9.32 o 
   0   7   1      602.85      575.88     23.37 o 
   1   7   1      934.92      944.31     20.61 o 
   2   7   1       53.76       52.20      3.76 o 
   3   7   1      256.31      270.00     11.28 o 
   4   7   1       55.10       38.25      3.21 o 
   5   7   1      665.21      689.42     16.49 o 
   6   7   1      206.88      192.60      8.21 o 
   7   7   1       66.02       60.54      5.90 o 
   8   7   1      140.14      112.49     10.54 o 
   9   7   1      114.71       80.90      9.04 o 
  10   7   1      159.29      190.71     10.52 o 
   0   8   1       81.15       85.58     10.22 o 
   1   8   1      100.96       94.53      5.07 o 
   2   8   1       47.23       44.78      4.45 o 
   3   8   1      202.35      223.88      7.56 o 
   4   8   1      297.19      277.60      7.76 o 
   5   8   1       26.70       12.81      4.08 o 
   6   8   1      421.57      420.13     11.95 o 
   7   8   1      454.49      456.03     14.67 o 
   8   8   1       66.35       58.69      6.56 o 
   9   8   1       31.76       25.15      6.49 o 
  10   8   1       32.63       35.17      7.79 o 
   0   9   1      499.21      521.46     22.67 o 
   1   9   1      117.96      121.41      7.47 o 
   2   9   1       58.61       53.92      4.65 o 
   3   9   1      215.55      249.14     11.63 o 
   4   9   1      725.36      755.55     19.93 o 
   5   9   1       50.67       35.74      5.06 o 
   6   9   1      165.96      177.24     10.19 o 
   7   9   1       59.67       55.69      6.26 o 
   8   9   1        6.17        2.33      6.30 o 
   9   9   1       99.11       76.24      8.00 o 
   0  10   1      140.42      146.90     12.25 o 
   1  10   1      169.71      172.17      9.31 o 
   2  10   1      158.20      143.70      9.40 o 
   3  10   1      666.46      633.42     15.70 o 
   4  10   1       63.64       73.03      7.47 o 
   5  10   1      157.32      128.41      7.49 o 
   6  10   1      113.65      124.20      8.81 o 
   7  10   1       65.46       61.29      6.87 o 
   8  10   1      149.57      159.27     13.88 o 
   9  10   1       24.01       11.35      7.61 o 
   0  11   1       31.80       18.40     10.37 o 
   1  11   1       90.14       81.92      7.58 o 
   2  11   1      292.21      280.88     11.43 o 
   3  11   1      281.66      315.22     14.17 o 
   4  11   1      296.13      348.91     21.53 o 
   5  11   1      142.85      137.31     10.46 o 
   6  11   1        9.15      -10.71      5.36 o 
   7  11   1       46.22       44.71      7.27 o 
   8  11   1        8.92       -4.72      6.92 o 
   0  12   1       68.60       53.05     10.73 o 
   1  12   1       27.97       19.88      6.57 o 
   2  12   1       87.60       67.46      7.95 o 
   3  12   1       59.69       46.21      9.88 o 
   4  12   1      100.16       85.98      9.25 o 
   5  12   1      153.89      150.27      9.15 o 
   6  12   1       14.37       -8.15      6.10 o 
   7  12   1       37.66       34.86      7.59 o 
   0  13   1       99.12       87.33     16.94 o 
   1  13   1        5.09       -7.44      7.01 o 
   2  13   1       21.69       22.75     10.85 o 
   3  13   1       18.75       13.85     14.10 o 
   4  13   1       53.81       45.38      9.69 o 
   5  13   1       35.63       36.44      9.55 o 
   6  13   1       63.71       57.02      8.17 o 
   0  14   1       11.12      -11.28     11.22 o 
   1  14   1       46.24       35.46      8.80 o 
   2  14   1       26.24       25.88     12.31 o 
   3  14   1       66.44       38.78     13.85 o 
   4  14   1       16.33        4.73     13.98 o 
   0  15   1        4.10      -17.38     13.07 o 
   1  15   1       26.52       21.45     14.73 o 
   0   0   2     3566.61     3657.59    180.26 o 
   1   0   2      251.87      220.20      8.96 o 
   2   0   2     3109.32     3260.78     78.95 o 
   3   0   2       10.90       11.45      2.14 o 
   4   0   2     1296.08     1340.12     33.66 o 
   5   0   2      386.27      420.21     12.07 o 
   6   0   2     1403.44     1454.62     37.11 o 
   7   0   2        7.39        1.53      3.97 o 
   8   0   2       18.42       27.40      8.11 o 
   9   0   2      173.00      169.91     21.05 o 
  10   0   2       56.00       25.52     18.98 o 
  11   0   2        9.30       25.63     11.01 o 
  12   0   2       69.89      104.63     27.50 o 
   0   1   2     2023.85     1805.56     50.93 o 
   1   1   2     4650.45     4466.33     81.55 o 
   2   1   2     5715.74     5785.63    105.08 o 
   3   1   2     2038.70     1977.80     36.66 o 
   4   1   2     1425.40     1477.57     27.97 o 
   5   1   2      827.08      859.00     17.13 o 
   6   1   2      698.14      686.32     14.33 o 
   7   1   2      836.96      832.92     18.87 o 
   8   1   2      589.80      595.71     16.17 o 
   9   1   2      253.08      276.68     12.94 o 
  10   1   2       13.18        2.61      6.29 o 
  11   1   2      326.54      390.17     17.30 o 
  12   1   2       76.08       83.45     10.44 o 
   0   2   2     7623.38     7262.83    203.10 o 
   1   2   2     4861.59     4567.11     99.01 o 
   2   2   2     1245.44     1106.70     20.85 o 
   3   2   2     1634.91     1692.16     34.05 o 
   4   2   2     2280.55     2295.09     46.20 o 
   5   2   2      643.21      576.30     13.23 o 
   6   2   2      517.05      527.25     12.70 o 
   7   2   2      469.65      456.95     11.80 o 
   8   2   2      425.86      404.35     11.11 o 
   9   2   2       74.49       55.54      7.62 o 
  10   2   2        4.30       -8.53      5.90 o 
  11   2   2       81.10       90.80     13.47 o 
  12   2   2        7.38       -5.83      8.27 o 
   0   3   2     4206.66     4065.10    114.40 o 
   1   3   2     5732.60     5710.95    113.36 o 
   2   3   2     1217.58     1074.63     20.47 o 
   3   3   2      146.46      136.77      4.02 o 
   4   3   2       77.10       96.28      4.40 o 
   5   3   2      125.05      122.60      6.72 o 
   6   3   2        1.39       -3.15      3.67 o 
   7   3   2       19.11       12.07      4.00 o 
   8   3   2      448.88      448.57     12.13 o 
   9   3   2      149.71      152.14      9.88 o 
  10   3   2       72.05       69.64      8.45 o 
  11   3   2       44.71       52.93      8.66 o 
   0   4   2     1746.35     1824.21     52.43 o 
   1   4   2     3883.97     3816.95     76.32 o 
   2   4   2      561.74      541.14     11.93 o 
   3   4   2      896.67      938.91     18.38 o 
   4   4   2     1279.71     1258.35     26.41 o 
   5   4   2      370.36      320.56      8.69 o 
   6   4   2      296.92      302.57      8.76 o 
   7   4   2      381.86      366.50     10.40 o 
   8   4   2      391.07      367.02     10.76 o 
   9   4   2       74.05       65.92      6.32 o 
  10   4   2      117.74      120.84     10.01 o 
  11   4   2       31.97        6.78      7.84 o 
   0   5   2      682.35      665.38     25.51 o 
   1   5   2      679.06      683.00     14.93 o 
   2   5   2      973.68      990.11     21.02 o 
   3   5   2      656.63      654.83     13.43 o 
   4   5   2      413.67      404.47      9.23 o 
   5   5   2        4.83        0.74      3.08 o 
   6   5   2      454.69      453.81     11.82 o 
   7   5   2     2543.39     2699.85     55.73 o 
   8   5   2       28.93       15.80      4.89 o 
   9   5   2       25.37       19.42      5.51 o 
  10   5   2       37.91       53.75      8.56 o 
  11   5   2        1.24        6.00      8.02 o 
   0   6   2     7611.36     8399.45    293.46 o 
   1   6   2     2471.14     2642.41     53.76 o 
   2   6   2      635.07      648.70     14.58 o 
   3   6   2        1.84        1.36      2.38 o 
   4   6   2     2300.04     2344.48     44.37 o 
   5   6   2       95.65       79.17      7.95 o 
   6   6   2      130.13      145.75      7.01 o 
   7   6   2       37.96       36.46      5.03 o 
   8   6   2        4.78       -4.63      4.62 o 
   9   6   2      200.19      223.59     10.22 o 
  10   6   2      241.36      264.20     17.11 o 
  11   6   2        7.45       16.15      8.80 o 
   0   7   2     1600.64     1719.35     62.84 o 
   1   7   2      242.46      252.85      7.15 o 
   2   7   2      244.29      210.06      6.41 o 
   3   7   2      439.82      437.04     10.84 o 
   4   7   2       37.38       35.55      3.26 o 
   5   7   2      219.15      247.10      8.97 o 
   6   7   2       23.22        7.22      4.22 o 
   7   7   2       17.73        9.17      4.65 o 
   8   7   2        3.24        4.48      5.01 o 
   9   7   2       31.36       13.56      6.03 o 
  10   7   2       66.13       58.29      8.29 o 
   0   8   2      100.33      102.90     10.41 o 
   1   8   2      176.25      198.12      7.93 o 
   2   8   2      685.24      710.39     16.46 o 
   3   8   2      220.40      204.08      7.41 o 
   4   8   2      116.75      121.72      5.72 o 
   5   8   2       50.86       43.08      4.92 o 
   6   8   2      178.20      175.96      8.19 o 
   7   8   2      147.93      132.64      8.29 o 
   8   8   2       49.57       27.24      6.35 o 
   9   8   2       47.83       47.67      6.93 o 
  10   8   2        5.58       -6.03      6.95 o 
   0   9   2       44.30       57.31      8.36 o 
   1   9   2      153.61      175.27      8.93 o 
   2   9   2      164.77      169.14      7.12 o 
   3   9   2       51.84       47.99      4.66 o 
   4   9   2       35.06       27.99      5.14 o 
   5   9   2      142.49      118.58      7.01 o 
   6   9   2       23.78       12.12      4.91 o 
   7   9   2       57.32       67.81      7.04 o 
   8   9   2      258.72      315.92     20.52 o 
   9   9   2       25.81       18.10      6.69 o 
   0  10   2        1.25        6.23      7.41 o 
   1  10   2      788.80      862.30     24.79 o 
   2  10   2      465.77      448.11     13.17 o 
   3  10   2      669.24      700.02     17.04 o 
   4  10   2      119.68      101.15      8.54 o 
   5  10   2       42.40       32.21      5.41 o 
   6  10   2       34.91       21.58      5.63 o 
   7  10   2       10.83        5.74      5.76 o 
   8  10   2       74.71       70.17      9.83 o 
   9  10   2       27.16       16.79      7.33 o 
   0  11   2        7.12        7.10      8.03 o 
   1  11   2      290.16      285.97     11.72 o 
   2  11   2        8.04        4.93      5.59 o 
   3  11   2      354.25      360.50     13.70 o 
   4  11   2       47.49       20.36      6.73 o 
   5  11   2       36.95       27.26      5.81 o 
   6  11   2       94.22       73.85      7.16 o 
   7  11   2       29.58       18.89      6.74 o 
   8  11   2       74.58       56.79      8.19 o 
   0  12   2       69.37       60.76     12.16 o 
   1  12   2      121.87      136.10      9.58 o 
   2  12   2      115.88       99.80      8.73 o 
   3  12   2       34.03       19.23      8.09 o 
   4  12   2      277.19      270.84     13.89 o 
   5  12   2       50.21       23.64      6.36 o 
   6  12   2       81.83       76.58      8.85 o 
   7  12   2       19.49        3.64      7.04 o 
   0  13   2        2.84        0.43     10.16 o 
   1  13   2        9.11      -13.18      6.88 o 
   2  13   2      162.34      159.60     16.27 o 
   3  13   2       61.41       45.64     12.45 o 
   4  13   2       43.77       21.34      8.25 o 
   5  13   2       10.01       -5.97      6.47 o 
   6  13   2        1.25      -13.56      6.78 o 
   0  14   2       25.85       26.88     12.33 o 
   1  14   2       11.90        5.63      8.47 o 
   2  14   2       33.43       29.83     12.60 o 
   3  14   2        1.04       -9.41     11.77 o 
   4  14   2       19.15      -13.05     12.31 o 
   0  15   2       41.08       33.08     14.10 o 
   1  15   2       10.30        6.07     13.87 o 
   1   0   3     2100.37     2184.08     53.00 o 
   2   0   3     1069.37     1045.10     25.97 o 
   3   0   3     1012.74      962.31     24.35 o 
   4   0   3     5350.20     5770.32    139.86 o 
   5   0   3       38.87       54.05      4.08 o 
   6   0   3      905.17     1004.15     26.37 o 
   7   0   3      174.37      176.52      9.02 o 
   8   0   3        2.68        6.82      7.56 o 
   9   0   3      164.16      186.22     14.81 o 
  10   0   3       26.35       15.42      9.43 o 
  11   0   3        3.14       -7.86      9.70 o 
  12   0   3       18.06       -7.16     12.27 o 
   0   1   3      672.26      688.18     19.92 o 
   1   1   3     2192.32     1999.97     34.32 o 
   2   1   3    25736.62    26235.27    444.75 o 
   3   1   3     3916.27     4326.69     79.10 o 
   4   1   3     2067.21     2083.86     38.88 o 
   5   1   3      509.67      527.15     11.21 o 
   6   1   3       39.31       37.04      3.75 o 
   7   1   3      105.17      102.51      5.96 o 
   8   1   3      293.61      301.92     10.82 o 
   9   1   3       50.92       35.61      6.36 o 
  10   1   3        7.85       15.57      6.60 o 
  11   1   3       31.77        9.95      7.39 o 
  12   1   3       36.90       32.02      9.17 o 
   0   2   3      617.46      612.37     23.33 o 
   1   2   3     1531.83     1486.37     30.07 o 
   2   2   3     1092.06     1084.34     19.15 o 
   3   2   3     3888.64     4044.06     74.07 o 
   4   2   3      476.37      466.69     11.03 o 
   5   2   3      849.08      865.71     17.33 o 
   6   2   3       59.15       66.94      6.94 o 
   7   2   3       79.26       44.75      4.72 o 
   8   2   3      356.57      376.59     10.63 o 
   9   2   3       19.68       10.23      6.24 o 
  10   2   3      119.35      100.95      8.99 o 
  11   2   3      203.46      217.44     17.83 o 
  12   2   3       36.13       26.65      9.02 o 
   0   3   3    10678.90    10882.42    304.23 o 
   1   3   3     5619.83     5519.80    109.62 o 
   2   3   3     1716.10     1711.57     32.11 o 
   3   3   3      255.90      255.83      6.01 o 
   4   3   3      812.02      766.36     15.36 o 
   5   3   3      188.70      171.78      6.38 o 
   6   3   3      427.92      425.65     10.95 o 
   7   3   3      143.81      147.95      6.93 o 
   8   3   3       35.11       21.90      4.67 o 
   9   3   3       26.01       17.50      7.39 o 
  10   3   3      160.39      126.74      9.87 o 
  11   3   3       17.18        0.66      7.27 o 
   0   4   3      406.13      430.48     13.80 o 
   1   4   3      624.70      665.27     17.50 o 
   2   4   3      706.00      628.28     13.67 o 
   3   4   3      779.68      740.77     13.80 o 
   4   4   3     2372.35     2665.16     49.76 o 
   5   4   3      473.66      445.33     11.11 o 
   6   4   3      326.05      318.40      9.09 o 
   7   4   3      105.13       85.59      5.83 o 
   8   4   3       29.10       19.04      4.94 o 
   9   4   3       10.05        0.18      4.94 o 
  10   4   3       73.99       66.53      8.55 o 
  11   4   3        7.63        8.61      7.92 o 
   0   5   3     1099.22     1130.28     47.72 o 
   1   5   3     2082.27     2186.21     44.52 o 
   2   5   3        4.23        0.73      2.90 o 
   3   5   3      394.17      424.80      9.32 o 
   4   5   3      890.67      879.15     17.77 o 
   5   5   3     1236.23     1281.14     27.44 o 
   6   5   3       32.38       39.58      7.43 o 
   7   5   3      135.48      114.28      7.05 o 
   8   5   3      596.82      667.46     17.50 o 
   9   5   3        5.49        8.59      5.26 o 
  10   5   3       42.93       47.72      8.07 o 
  11   5   3        7.53       -2.33      7.75 o 
   0   6   3     1256.78     1143.13     42.57 o 
   1   6   3      258.41      283.06      7.49 o 
   2   6   3       51.51       39.36      3.24 o 
   3   6   3      843.51      883.93     19.36 o 
   4   6   3       19.49        9.51      4.06 o 
   5   6   3       32.74       22.93      4.10 o 
   6   6   3      197.29      196.22      8.15 o 
   7   6   3      116.78      135.81      7.19 o 
   8   6   3      430.38      430.04     12.37 o 
   9   6   3      187.57      188.18      9.33 o 
  10   6   3       10.37       10.56      7.51 o 
  11   6   3       94.10      112.80     11.37 o 
   0   7   3      364.32      313.02     14.65 o 
   1   7   3      291.20      254.77      9.45 o 
   2   7   3      151.93      130.59      5.55 o 
   3   7   3      569.25      551.38     13.14 o 
   4   7   3      409.06      371.36      8.46 o 
   5   7   3      220.87      199.95      8.07 o 
   6   7   3        9.61        3.43      4.09 o 
   7   7   3      393.34      429.76     12.27 o 
   8   7   3      182.83      175.20     10.39 o 
   9   7   3       23.14        0.24      5.79 o 
  10   7   3       30.64       26.34      7.59 o 
   0   8   3      129.00      138.15     10.67 o 
   1   8   3      403.96      399.55     11.41 o 
   2   8   3      128.42      149.36      6.41 o 
   3   8   3       95.62       92.67      5.22 o 
   4   8   3       76.83       83.46      5.02 o 
   5   8   3      124.30      104.11      8.93 o 
   6   8   3       79.29       68.76      7.81 o 
   7   8   3      134.59      133.14      7.75 o 
   8   8   3       65.65       53.84      6.55 o 
   9   8   3       25.71       18.08      6.43 o 
  10   8   3       42.81       39.37      8.31 o 
   0   9   3      361.23      344.88     20.13 o 
   1   9   3      437.91      446.55     14.40 o 
   2   9   3      325.72      345.23      9.75 o 
   3   9   3      613.97      590.72     14.58 o 
   4   9   3      419.27      393.83     12.36 o 
   5   9   3      225.58      210.18      8.95 o 
   6   9   3      345.89      329.92     12.14 o 
   7   9   3      181.54      209.74     13.05 o 
   8   9   3       29.20       28.14      6.48 o 
   9   9   3        7.39        3.01      6.46 o 
   0  10   3      123.39      144.79     12.25 o 
   1  10   3      442.65      443.95     14.73 o 
   2  10   3      268.71      271.63     10.08 o 
   3  10   3      102.78      109.79      6.43 o 
   4  10   3      108.81       79.14      7.03 o 
   5  10   3       68.18       70.32      6.31 o 
   6  10   3       38.64       42.58      6.11 o 
   7  10   3       48.44       38.47      6.52 o 
   8  10   3       14.49        1.05      6.55 o 
   9  10   3       35.85       17.99      7.41 o 
   0  11   3      802.98      883.82     36.50 o 
   1  11   3      312.10      304.48     11.90 o 
   2  11   3      181.89      163.99     10.34 o 
   3  11   3      138.76      114.25     12.64 o 
   4  11   3      104.23      103.86     16.35 o 
   5  11   3       54.27       43.83      6.29 o 
   6  11   3       20.63        0.79      5.71 o 
   7  11   3       22.58        4.31      8.27 o 
   8  11   3        6.83        5.24      7.14 o 
   0  12   3      583.51      599.15     31.82 o 
   1  12   3      156.14      133.78      9.76 o 
   2  12   3       96.85      104.92      8.95 o 
   3  12   3      238.27      276.45     20.80 o 
   4  12   3       35.58       27.28      7.57 o 
   5  12   3       47.03       38.09      8.02 o 
   6  12   3       78.23       67.80     10.00 o 
   7  12   3       20.92       15.77      8.06 o 
   0  13   3      196.00      199.59     16.98 o 
   1  13   3       21.59       12.44      7.41 o 
   2  13   3        8.90       -0.35      8.32 o 
   3  13   3       27.47       -4.12     10.61 o 
   4  13   3        4.82        0.70      7.64 o 
   5  13   3        2.47       -6.80      6.56 o 
   6  13   3       24.32        6.78      7.21 o 
   0  14   3       22.95       19.37     12.16 o 
   1  14   3        3.08       -9.30      8.16 o 
   2  14   3       11.28        2.68     12.44 o 
   3  14   3       39.85        1.58     12.39 o 
   4  14   3       45.24       56.20     12.16 o 
   0  15   3       18.25       10.10     13.58 o 
   1  15   3        1.10       -3.52     13.93 o 
   0   0   4     3368.36     3104.98    153.95 o 
   1   0   4     1790.75     1881.66     64.98 o 
   2   0   4     2652.17     2659.97     64.65 o 
   3   0   4      116.17       81.76      4.17 o 
   4   0   4     1785.91     2036.44     50.49 o 
   5   0   4      216.22      225.49      9.15 o 
   6   0   4       14.64       15.38      6.24 o 
   7   0   4      208.51      179.42     11.34 o 
   8   0   4      170.09      167.85     13.84 o 
   9   0   4      130.18      157.92     13.91 o 
  10   0   4      156.12      127.46     14.03 o 
  11   0   4        9.46       27.24     11.43 o 
  12   0   4        6.00        0.65     12.68 o 
   0   1   4     7355.90     6953.04    194.79 o 
   1   1   4     5559.71     5487.21     99.52 o 
   2   1   4    22033.23    22772.42    386.21 o 
   3   1   4     4437.75     4694.93     80.49 o 
   4   1   4     1986.18     2185.30     38.19 o 
   5   1   4      103.27      109.66      4.42 o 
   6   1   4       25.45       17.19      3.04 o 
   7   1   4       25.30       18.42      4.41 o 
   8   1   4       99.34       96.83      6.92 o 
   9   1   4      232.61      271.40     16.39 o 
  10   1   4       70.23       72.94      8.47 o 
  11   1   4      142.44      155.34     11.39 o 
  12   1   4        2.50       -1.82      8.87 o 
   0   2   4      194.65      172.80      6.21 o 
   1   2   4     2056.20     1971.48     39.69 o 
   2   2   4     6332.03     6443.59    109.86 o 
   3   2   4     3108.21     3239.92     55.91 o 
   4   2   4     1504.01     1503.45     28.59 o 
   5   2   4      284.86      252.26      6.45 o 
   6   2   4     1445.12     1515.00     29.39 o 
   7   2   4      395.84      363.07     10.07 o 
   8   2   4      272.34      249.65      9.60 o 
   9   2   4      378.13      385.72     15.00 o 
  10   2   4      100.88       85.32      8.62 o 
  11   2   4      112.11      128.18     10.63 o 
   0   3   4       88.21       74.06      6.85 o 
   1   3   4     3012.14     3083.52     61.82 o 
   2   3   4     1593.12     1562.27     29.48 o 
   3   3   4      129.89      142.73      5.57 o 
   4   3   4       20.45       23.15      2.56 o 
   5   3   4      101.89       94.70      5.86 o 
   6   3   4      483.33      445.76     11.40 o 
   7   3   4       46.98       53.79      4.97 o 
   8   3   4      200.40      204.22     12.14 o 
   9   3   4      122.15      131.20      8.23 o 
  10   3   4       56.56       59.55      9.36 o 
  11   3   4       83.42       88.85     10.64 o 
   0   4   4     1521.45     1570.49     45.59 o 
   1   4   4      476.46      448.72     10.21 o 
   2   4   4     1125.96     1103.57     23.14 o 
   3   4   4      758.83      773.06     14.46 o 
   4   4   4       52.15       53.58      3.27 o 
   5   4   4       29.06       25.83      2.96 o 
   6   4   4      263.80      251.53      8.44 o 
   7   4   4       48.10       31.54      4.68 o 
   8   4   4      288.42      296.15     10.19 o 
   9   4   4       93.77       87.49      7.55 o 
  10   4   4        4.31        4.16      8.09 o 
  11   4   4       33.47       24.74      9.25 o 
   0   5   4       13.49       28.90      7.29 o 
   1   5   4     1009.83      994.27     21.16 o 
   2   5   4     2736.79     2764.97     56.03 o 
   3   5   4      674.06      632.26     12.22 o 
   4   5   4      461.22      453.41     10.19 o 
   5   5   4        3.99        2.57      3.03 o 
   6   5   4      532.37      529.06     13.35 o 
   7   5   4      149.32      122.58      6.78 o 
   8   5   4      766.32      829.83     19.91 o 
   9   5   4       95.25       84.25      7.06 o 
  10   5   4      109.43      134.47     10.55 o 
  11   5   4       21.52        7.31      8.24 o 
   0   6   4      188.43      151.98     11.71 o 
   1   6   4     3142.29     3377.78     68.27 o 
   2   6   4       45.31       40.18      3.28 o 
   3   6   4      193.19      199.59      6.40 o 
   4   6   4      347.65      311.49      8.02 o 
   5   6   4     1369.45     1469.00     31.38 o 
   6   6   4      239.74      228.98      9.81 o 
   7   6   4       42.48       43.06      5.25 o 
   8   6   4      132.12      141.44      8.57 o 
   9   6   4       38.83       38.13      6.23 o 
  10   6   4        6.42        1.93      6.88 o 
  11   6   4        7.40       11.79      8.73 o 
   0   7   4     1058.11     1138.87     43.08 o 
   1   7   4      955.19     1000.57     24.06 o 
   2   7   4      548.76      535.32     12.81 o 
   3   7   4      202.08      209.52      9.63 o 
   4   7   4      511.36      533.92     11.23 o 
   5   7   4       35.76       25.44      4.33 o 
   6   7   4      246.16      261.61      9.66 o 
   7   7   4      598.15      599.92     17.72 o 
   8   7   4       67.99       71.72      6.71 o 
   9   7   4       46.53       33.89      6.52 o 
  10   7   4       66.51       69.32      8.66 o 
   0   8   4      246.13      218.72     12.30 o 
   1   8   4        8.13        3.07      4.56 o 
   2   8   4      229.99      228.57      7.75 o 
   3   8   4      148.53      155.84      6.58 o 
   4   8   4       81.42       65.68      4.71 o 
   5   8   4      290.09      302.67      9.71 o 
   6   8   4       70.74       42.18      6.23 o 
   7   8   4       16.97        3.95      5.03 o 
   8   8   4      150.85      155.18      9.64 o 
   9   8   4       33.89       31.45      6.91 o 
  10   8   4       16.42       10.71      7.39 o 
   0   9   4     2035.92     2224.41     81.61 o 
   1   9   4      361.53      360.22     12.39 o 
   2   9   4      251.78      251.97      8.62 o 
   3   9   4       42.65       34.74      4.53 o 
   4   9   4      301.46      301.13     11.11 o 
   5   9   4      642.69      678.40     16.93 o 
   6   9   4      182.92      191.86      8.91 o 
   7   9   4       10.35        0.85      5.34 o 
   8   9   4      134.49      126.89      8.60 o 
   9   9   4       30.59       32.71      7.34 o 
   0  10   4     1304.05     1483.46     56.60 o 
   1  10   4      532.80      527.27     16.85 o 
   2  10   4      117.51      121.07      7.31 o 
   3  10   4       15.84        8.73      4.86 o 
   4  10   4       40.89       27.20      5.61 o 
   5  10   4      104.51       70.54      6.44 o 
   6  10   4      122.11      130.45      8.17 o 
   7  10   4       75.26       54.55      7.00 o 
   8  10   4       20.79        8.82      6.76 o 
   9  10   4        3.47      -13.81      6.91 o 
   0  11   4       61.28       41.89      9.52 o 
   1  11   4      170.74      164.78      9.79 o 
   2  11   4        3.19        0.18      5.65 o 
   3  11   4       52.13       34.99      6.05 o 
   4  11   4       56.04       46.34      6.73 o 
   5  11   4       39.98       25.97      6.74 o 
   6  11   4       57.85       56.10      6.77 o 
   7  11   4      208.32      219.13     11.00 o 
   8  11   4       28.73       20.81      8.47 o 
   0  12   4        5.78        5.76      9.03 o 
   1  12   4       54.29       48.52      7.46 o 
   2  12   4       67.03       58.38      7.95 o 
   3  12   4       66.57       53.00      9.41 o 
   4  12   4      237.47      236.04     11.85 o 
   5  12   4      121.15      135.15      8.74 o 
   6  12   4       50.62       31.38      7.11 o 
   7  12   4       12.38        2.87      7.16 o 
   0  13   4        1.85       -3.08     10.07 o 
   1  13   4        2.75       -8.29      7.95 o 
   2  13   4       14.54       14.85      8.88 o 
   3  13   4       76.04      102.15     14.64 o 
   4  13   4       34.82       25.81     13.69 o 
   5  13   4      219.70      245.57     13.04 o 
   6  13   4       35.68       17.40      7.80 o 
   0  14   4       22.35       13.03     12.26 o 
   1  14   4       33.57       37.47      9.20 o 
   2  14   4       23.03       15.92     15.82 o 
   3  14   4        7.44       -1.15     12.08 o 
   4  14   4        8.94      -10.85     11.19 o 
   0  15   4      250.12      266.05     22.81 o 
   1   0   5     1176.27     1149.23     43.04 o 
   2   0   5     4684.01     4945.10    119.24 o 
   3   0   5       21.52       12.28      2.72 o 
   4   0   5      939.31      969.80     25.07 o 
   5   0   5      746.90      736.50     19.86 o 
   6   0   5      217.18      234.46     14.67 o 
   7   0   5      287.95      265.59      9.95 o 
   8   0   5        0.24       12.19      7.50 o 
   9   0   5      343.36      352.93     29.01 o 
  10   0   5        0.92       -2.48      9.32 o 
  11   0   5      111.79      125.39     15.72 o 
  12   0   5       79.35       84.98     15.91 o 
   0   1   5     2895.68     2762.97     97.30 o 
   1   1   5     1957.10     1895.95     32.71 o 
   2   1   5    10735.61    11483.31    195.27 o 
   3   1   5      675.87      658.69     12.24 o 
   4   1   5     3978.83     4444.00     76.56 o 
   5   1   5      151.65      144.12      4.64 o 
   6   1   5      312.51      294.25      7.56 o 
   7   1   5       57.39       48.78      4.16 o 
   8   1   5      123.67       99.23      6.83 o 
   9   1   5       99.93      100.05      8.38 o 
  10   1   5        2.55        9.51      6.86 o 
  11   1   5      115.49      118.37     10.60 o 
   0   2   5      438.35      496.31     15.23 o 
   1   2   5     6136.44     5934.41    117.83 o 
   2   2   5      482.48      476.61      9.06 o 
   3   2   5     2487.86     2689.94     46.62 o 
   4   2   5      826.86      857.14     15.89 o 
   5   2   5      485.72      492.00     10.78 o 
   6   2   5      370.04      353.24      8.66 o 
   7   2   5       72.36       70.40      5.22 o 
   8   2   5      242.76      243.53     12.14 o 
   9   2   5       25.82       14.92      5.98 o 
  10   2   5      191.63      222.44     27.37 o 
  11   2   5       92.24      107.96     10.18 o 
   0   3   5      277.01      253.12      8.81 o 
   1   3   5     1493.83     1528.67     31.26 o 
   2   3   5      694.40      666.71     13.32 o 
   3   3   5     2603.13     2735.22     47.54 o 
   4   3   5     3638.36     4067.59     75.09 o 
   5   3   5      213.32      224.23      6.58 o 
   6   3   5      433.87      432.52     10.12 o 
   7   3   5      198.56      204.56      8.93 o 
   8   3   5      104.77      101.08      7.68 o 
   9   3   5      115.89       97.93      7.71 o 
  10   3   5      107.32       77.02     13.38 o 
  11   3   5       66.12       60.70      9.02 o 
   0   4   5      135.84      116.78     13.61 o 
   1   4   5     1130.64     1219.21     25.45 o 
   2   4   5      615.84      612.41     13.59 o 
   3   4   5     1401.05     1460.16     26.10 o 
   4   4   5      682.69      673.16     14.02 o 
   5   4   5      473.37      444.62     10.16 o 
   6   4   5        6.47       -2.23      3.43 o 
   7   4   5      192.91      206.15      8.46 o 
   8   4   5      185.69      202.02      8.82 o 
   9   4   5       40.22       26.09      6.97 o 
  10   4   5       36.89       38.12      7.78 o 
  11   4   5       11.93        6.85      8.16 o 
   0   5   5       37.60       31.38     12.43 o 
   1   5   5      811.00      907.03     19.53 o 
   2   5   5      296.30      245.51      6.72 o 
   3   5   5      499.37      497.58     10.82 o 
   4   5   5      336.70      300.18      7.50 o 
   5   5   5        0.78        2.39      2.92 o 
   6   5   5      122.92      127.62      6.53 o 
   7   5   5      332.83      336.12     10.06 o 
   8   5   5      546.76      540.61     14.42 o 
   9   5   5       61.77       57.24      6.47 o 
  10   5   5       92.06       78.17      9.15 o 
  11   5   5      213.36      223.55     16.60 o 
   0   6   5      309.35      363.80     16.05 o 
   1   6   5     1460.82     1500.11     31.45 o 
   2   6   5        9.15        9.06      2.83 o 
   3   6   5      114.88      133.69      5.10 o 
   4   6   5      669.25      624.07     12.55 o 
   5   6   5      369.38      324.06      8.47 o 
   6   6   5      196.51      182.45      8.29 o 
   7   6   5      620.24      665.91     23.01 o 
   8   6   5      256.66      278.09     10.81 o 
   9   6   5       85.73       87.73      7.35 o 
  10   6   5        6.87       -1.99      7.77 o 
   0   7   5       12.69        5.84      5.20 o 
   1   7   5      695.19      711.65     17.86 o 
   2   7   5      150.23      147.86      7.66 o 
   3   7   5      163.88      161.61      6.46 o 
   4   7   5        4.10       -0.98      3.11 o 
   5   7   5       75.94       60.90      5.08 o 
   6   7   5       98.36       91.19      8.11 o 
   7   7   5      298.56      315.14     12.21 o 
   8   7   5       10.86        5.59      5.36 o 
   9   7   5       37.14       30.71      7.96 o 
  10   7   5       12.42       11.26      7.49 o 
   0   8   5        0.00       -2.36      6.09 o 
   1   8   5       57.17       56.68      6.28 o 
   2   8   5      304.43      282.41      8.30 o 
   3   8   5       95.05       92.20     10.24 o 
   4   8   5       62.80       51.09      6.63 o 
   5   8   5       55.26       32.53      4.89 o 
   6   8   5      505.27      500.57     13.61 o 
   7   8   5      369.48      348.85     12.16 o 
   8   8   5      234.90      265.33     12.43 o 
   9   8   5       22.80        3.77      6.13 o 
  10   8   5       13.07        4.66      7.49 o 
   0   9   5     2463.58     2677.24     97.43 o 
   1   9   5      128.91      124.77      7.95 o 
   2   9   5      286.72      271.61      8.71 o 
   3   9   5      174.97      190.20      7.81 o 
   4   9   5      225.12      204.69      8.62 o 
   5   9   5       51.57       51.09      6.01 o 
   6   9   5      105.68       71.12      6.40 o 
   7   9   5      165.42      171.81      8.98 o 
   8   9   5      114.31      111.30      8.51 o 
   9   9   5       38.56       34.73      7.34 o 
   0  10   5      816.77      868.46     35.57 o 
   1  10   5     1498.27     1714.61     45.75 o 
   2  10   5       67.90       68.05      6.11 o 
   3  10   5       10.01        6.40      5.06 o 
   4  10   5       92.98       90.93      7.46 o 
   5  10   5      188.86      188.10      9.02 o 
   6  10   5       20.26       11.70      5.48 o 
   7  10   5       42.35       43.20      6.72 o 
   8  10   5        5.58       -1.10      6.61 o 
   0  11   5      562.55      626.76     27.94 o 
   1  11   5       72.54       61.53      7.25 o 
   2  11   5       26.21       25.03      8.70 o 
   3  11   5       66.14       64.61      6.73 o 
   4  11   5       29.70       25.59      6.25 o 
   5  11   5        9.41        9.28      5.44 o 
   6  11   5       38.93       20.77      6.26 o 
   7  11   5      118.41      111.31      9.84 o 
   8  11   5       27.35       14.15      7.77 o 
   0  12   5       17.20        4.23      9.33 o 
   1  12   5       88.67       76.46      8.18 o 
   2  12   5       48.65       26.47      6.97 o 
   3  12   5       61.58       73.96     10.07 o 
   4  12   5       13.17        0.87      6.37 o 
   5  12   5        3.49      -10.13      5.85 o 
   6  12   5       94.78       95.00      8.58 o 
   7  12   5       10.13       -2.55      7.36 o 
   0  13   5       26.16       36.56     11.50 o 
   1  13   5       36.83       13.77     14.22 o 
   2  13   5       82.61       88.28     10.94 o 
   3  13   5       28.28       30.50     12.11 o 
   4  13   5       92.01       92.55     10.57 o 
   5  13   5       66.98       60.34      8.27 o 
   0  14   5      135.73      164.68     16.78 o 
   1  14   5       35.07       24.58      9.98 o 
   2  14   5       23.36       38.72     13.34 o 
   3  14   5       23.63        3.75     13.27 o 
   4  14   5        8.13        5.44     10.93 o 
   0   0   6     4565.35     4542.90    225.22 o 
   1   0   6     4516.82     4413.47    150.87 o 
   2   0   6      417.35      401.01     11.86 o 
   3   0   6      568.33      651.41     17.24 o 
   4   0   6     3035.46     3436.68     84.19 o 
   5   0   6       45.13       49.84      6.29 o 
   6   0   6        0.01       -2.67      3.65 o 
   7   0   6     1366.12     1517.36     48.94 o 
   8   0   6      144.00      145.76     12.91 o 
   9   0   6      860.54      915.33     37.50 o 
  10   0   6       92.44       78.22     12.05 o 
  11   0   6       37.14       25.01     12.18 o 
   0   1   6        0.05       -2.23      2.80 o 
   1   1   6      350.70      282.81      7.09 o 
   2   1   6     3839.77     3989.72     68.36 o 
   3   1   6     3680.20     3850.21     66.23 o 
   4   1   6      502.00      532.54     10.48 o 
   5   1   6      145.87      156.94      6.29 o 
   6   1   6      101.61       94.77      4.34 o 
   7   1   6        2.47        7.81      3.51 o 
   8   1   6       58.38       59.78      6.77 o 
   9   1   6       38.41       35.73      6.90 o 
  10   1   6       20.56       15.63      7.78 o 
  11   1   6       11.21        2.82      7.67 o 
   0   2   6     1811.12     1625.52     46.67 o 
   1   2   6      320.19      288.82      6.31 o 
   2   2   6      670.47      653.72     12.08 o 
   3   2   6      829.40      888.17     16.26 o 
   4   2   6     1226.43     1309.96     23.59 o 
   5   2   6      805.43      826.79     16.85 o 
   6   2   6      167.17      193.52      6.94 o 
   7   2   6      242.42      277.73     10.36 o 
   8   2   6      640.95      613.21     15.28 o 
   9   2   6       76.40       76.09      7.90 o 
  10   2   6        3.92        0.91      6.30 o 
  11   2   6       64.34       71.59     11.82 o 
   0   3   6        0.36        0.12      2.35 o 
   1   3   6     2399.16     2491.72     50.33 o 
   2   3   6      103.32      111.35      4.24 o 
   3   3   6     2030.38     1998.84     35.16 o 
   4   3   6     1204.51     1235.20     22.43 o 
   5   3   6      302.46      309.52      8.84 o 
   6   3   6      456.36      457.95     10.68 o 
   7   3   6      227.00      262.76     10.01 o 
   8   3   6      227.09      200.45     12.16 o 
   9   3   6      353.56      370.46     12.86 o 
  10   3   6      123.83      124.06     14.68 o 
  11   3   6       79.79       65.60      9.44 o 
   0   4   6      166.95      154.76     20.37 o 
   1   4   6       19.87       19.47      2.43 o 
   2   4   6     1903.85     1975.22     37.32 o 
   3   4   6     1070.30     1038.32     19.08 o 
   4   4   6      205.19      198.15      5.31 o 
   5   4   6      605.40      619.05     13.40 o 
   6   4   6      170.35      173.00      7.33 o 
   7   4   6       94.86       90.61      6.04 o 
   8   4   6      119.09      133.72      9.86 o 
   9   4   6      140.36      160.36      9.35 o 
  10   4   6       22.74       15.69      7.24 o 
  11   4   6        4.29        7.51      7.79 o 
   0   5   6       74.32       69.81      6.96 o 
   1   5   6      196.71      170.16      9.32 o 
   2   5   6       73.06       49.18      4.32 o 
   3   5   6      472.10      422.73      8.88 o 
   4   5   6       79.71       68.43      5.84 o 
   5   5   6      258.05      255.56      7.28 o 
   6   5   6       59.88       51.04      4.95 o 
   7   5   6        4.27       -1.15      4.34 o 
   8   5   6      190.29      184.63      8.70 o 
   9   5   6      230.53      248.13     10.57 o 
  10   5   6      110.46       99.27      9.83 o 
  11   5   6       58.47       64.95     11.89 o 
   0   6   6      193.17      175.11     27.07 o 
   1   6   6      266.13      243.07      7.74 o 
   2   6   6      331.90      322.04      9.61 o 
   3   6   6       66.28       75.49      4.40 o 
   4   6   6      159.52      138.37      5.19 o 
   5   6   6     1975.40     2129.33     40.97 o 
   6   6   6      666.55      626.59     15.53 o 
   7   6   6       11.81        9.58      4.55 o 
   8   6   6       57.26       55.39      6.12 o 
   9   6   6       29.06       27.94      6.12 o 
  10   6   6        7.68        4.48      6.97 o 
   0   7   6       54.41       34.46      6.49 o 
   1   7   6     2961.76     3205.06     71.95 o 
   2   7   6      148.14      153.99      7.05 o 
   3   7   6       38.66       27.58      3.79 o 
   4   7   6      348.50      364.39      9.26 o 
   5   7   6      120.26      122.88      6.62 o 
   6   7   6      214.89      281.64     10.67 o 
   7   7   6      131.97      126.89      7.78 o 
   8   7   6       39.17       35.28      5.98 o 
   9   7   6       20.52       12.29      6.28 o 
  10   7   6        5.74       -0.31      7.51 o 
   0   8   6      750.21      814.37     32.84 o 
   1   8   6      415.92      441.12     12.57 o 
   2   8   6      479.88      479.88     12.23 o 
   3   8   6       45.01       42.47      4.61 o 
   4   8   6      430.39      430.73     10.66 o 
   5   8   6      359.30      358.06     10.55 o 
   6   8   6       70.75       55.23      5.77 o 
   7   8   6      235.38      264.76     10.67 o 
   8   8   6       12.37        2.27      6.04 o 
   9   8   6        3.66       -3.87      6.20 o 
  10   8   6       13.75        0.50      7.71 o 
   0   9   6      520.73      580.91     25.45 o 
   1   9   6      585.04      588.43     18.16 o 
   2   9   6      191.46      226.82     12.21 o 
   3   9   6       19.38       15.20      4.23 o 
   4   9   6      137.89      144.68      6.72 o 
   5   9   6       34.65       22.80      4.95 o 
   6   9   6        5.66       -4.01      4.87 o 
   7   9   6       73.46       73.91      7.07 o 
   8   9   6       68.63       69.78      7.52 o 
   9   9   6        6.93       -2.38      6.90 o 
   0  10   6       12.79       14.64     15.54 o 
   1  10   6      289.35      292.64     11.96 o 
   2  10   6      412.73      411.75     12.71 o 
   3  10   6       84.12       78.00      6.73 o 
   4  10   6       31.12       31.31      5.95 o 
   5  10   6       45.65       47.85      7.45 o 
   6  10   6      208.55      190.19      9.51 o 
   7  10   6       65.93       76.44     10.41 o 
   8  10   6       14.65       14.21      7.49 o 
   0  11   6      103.60       98.33     11.65 o 
   1  11   6      413.12      437.72     15.31 o 
   2  11   6       39.63       24.54      6.46 o 
   3  11   6        7.19        1.92      6.11 o 
   4  11   6       13.51        0.88      5.88 o 
   5  11   6        6.83        1.17      5.54 o 
   6  11   6       20.01       12.86      6.35 o 
   7  11   6        4.65       -4.11      6.52 o 
   0  12   6      449.10      477.00     23.73 o 
   1  12   6       55.61       49.61      7.56 o 
   2  12   6       21.50       17.18      8.15 o 
   3  12   6       62.86       56.26      9.51 o 
   4  12   6       15.76       20.96      6.96 o 
   5  12   6      142.66      171.91      9.85 o 
   6  12   6       94.45      104.94     16.75 o 
   0  13   6       17.04       25.03     17.20 o 
   1  13   6       21.61       26.65      7.99 o 
   2  13   6       58.13       63.72     10.69 o 
   3  13   6       44.40       38.60     12.53 o 
   4  13   6       16.11        7.06      8.31 o 
   5  13   6       27.87       14.13      7.43 o 
   0  14   6        3.30       -7.35     11.77 o 
   1  14   6       81.60       93.25     12.65 o 
   2  14   6       94.80       95.95     15.84 o 
   3  14   6       16.15        0.31     12.99 o 
   1   0   7     1166.61     1233.45     35.97 o 
   2   0   7      460.41      500.90     15.93 o 
   3   0   7      299.48      277.51      9.02 o 
   4   0   7     2074.13     2136.73     53.18 o 
   5   0   7      241.68      201.86      9.31 o 
   6   0   7       25.79       29.87      4.67 o 
   7   0   7      220.08      208.20     12.86 o 
   8   0   7       86.25       82.81     10.55 o 
   9   0   7       49.20       27.18      9.69 o 
  10   0   7        1.02       -2.48      9.63 o 
  11   0   7      131.38      137.83     16.09 o 
   0   1   7      101.31       82.16      6.35 o 
   1   1   7      132.51      124.11      6.36 o 
   2   1   7     1915.87     1941.32     33.82 o 
   3   1   7     1035.49     1045.08     18.90 o 
   4   1   7      671.79      664.72     12.77 o 
   5   1   7      469.75      468.52      9.76 o 
   6   1   7      262.57      247.56      6.47 o 
   7   1   7       38.60       40.03      5.02 o 
   8   1   7       25.78        7.04      4.73 o 
   9   1   7      187.35      184.07     10.84 o 
  10   1   7       33.60       16.91      7.10 o 
  11   1   7       21.88       20.41      9.47 o 
   0   2   7     1079.34      914.95     27.02 o 
   1   2   7     1077.35     1075.60     20.59 o 
   2   2   7     1019.69      980.68     17.73 o 
   3   2   7      172.32      136.45      4.23 o 
   4   2   7     1797.46     1832.68     32.51 o 
   5   2   7     1137.49     1203.23     22.11 o 
   6   2   7       24.38       19.00      3.46 o 
   7   2   7      257.72      272.47      9.55 o 
   8   2   7      252.46      265.36     10.58 o 
   9   2   7       22.62       11.66      7.59 o 
  10   2   7      201.16      217.81     12.47 o 
  11   2   7      222.36      268.58     14.79 o 
   0   3   7      242.20      187.59      7.28 o 
   1   3   7     1657.44     1644.52     33.70 o 
   2   3   7     2408.78     2574.08     44.81 o 
   3   3   7     2198.59     2244.17     39.39 o 
   4   3   7      464.00      450.18      9.33 o 
   5   3   7       90.33       86.82      4.46 o 
   6   3   7      106.52      109.55      5.51 o 
   7   3   7      166.41      187.26      8.76 o 
   8   3   7      142.57      162.75      7.87 o 
   9   3   7       75.32       79.24      7.26 o 
  10   3   7       23.19       24.40      7.32 o 
  11   3   7        3.49        5.44      8.27 o 
   0   4   7     2960.39     3168.86    112.74 o 
   1   4   7      413.88      385.09      9.30 o 
   2   4   7      227.33      249.32      7.94 o 
   3   4   7     1870.70     1966.60     34.83 o 
   4   4   7       15.84        6.99      2.44 o 
   5   4   7       10.16        6.91      2.92 o 
   6   4   7      186.62      181.80      6.68 o 
   7   4   7      104.09      128.34      6.88 o 
   8   4   7       78.89       76.67      6.28 o 
   9   4   7       83.45       79.78      7.54 o 
  10   4   7       22.42       12.19      7.40 o 
  11   4   7       19.55       15.14      8.80 o 
   0   5   7      580.97      609.97     27.04 o 
   1   5   7     2342.38     2470.00     55.72 o 
   2   5   7      365.80      362.31      9.14 o 
   3   5   7       29.61       25.32      2.72 o 
   4   5   7      169.81      171.87      5.55 o 
   5   5   7      326.65      327.52      8.45 o 
   6   5   7      470.35      431.24     12.49 o 
   7   5   7      338.67      315.63     10.28 o 
   8   5   7      258.22      272.81     10.55 o 
   9   5   7       12.52        9.77      6.62 o 
  10   5   7        1.75      -13.78      7.15 o 
  11   5   7        3.71       13.91      9.60 o 
   0   6   7       56.31       32.43     10.02 o 
   1   6   7      425.80      445.70     12.17 o 
   2   6   7       48.98       38.12      3.69 o 
   3   6   7       11.77        4.56      2.81 o 
   4   6   7      550.47      572.46     12.72 o 
   5   6   7      693.08      675.02     14.85 o 
   6   6   7       74.81       45.04      5.12 o 
   7   6   7        3.08       -0.02      4.47 o 
   8   6   7       70.63       63.10      6.50 o 
   9   6   7      126.39      127.56      8.50 o 
  10   6   7       16.88       14.63      7.51 o 
   0   7   7        0.05        5.99      5.64 o 
   1   7   7      882.22      940.99     25.91 o 
   2   7   7       54.96       51.35      4.66 o 
   3   7   7      111.57      100.31      5.40 o 
   4   7   7      969.39      977.07     20.26 o 
   5   7   7      136.54      131.26      8.57 o 
   6   7   7      119.59      131.73      8.11 o 
   7   7   7       41.98       29.85      5.44 o 
   8   7   7       15.45        9.95      5.77 o 
   9   7   7       29.70       25.22      6.77 o 
  10   7   7       78.24       62.74     13.19 o 
   0   8   7      137.98      138.92     11.26 o 
   1   8   7     1085.72     1107.64     26.95 o 
   2   8   7      476.70      516.06     12.99 o 
   3   8   7      153.61      152.95      8.85 o 
   4   8   7       93.00       89.24      7.33 o 
   5   8   7       93.42       83.59      6.61 o 
   6   8   7      161.23      153.78      8.16 o 
   7   8   7      337.12      322.18     11.94 o 
   8   8   7       54.88       45.30      6.53 o 
   9   8   7       65.20       71.96      8.02 o 
   0   9   7      100.16       82.41     19.23 o 
   1   9   7       50.27       41.06      6.03 o 
   2   9   7      385.11      364.81     11.46 o 
   3   9   7      241.54      242.54      8.73 o 
   4   9   7      193.39      227.92     10.39 o 
   5   9   7       18.32       23.09      5.14 o 
   6   9   7       83.29       64.22      6.44 o 
   7   9   7      233.04      235.07     10.81 o 
   8   9   7       18.12       19.38      6.38 o 
   9   9   7       34.69       30.02      7.74 o 
   0  10   7      836.54      897.42     36.92 o 
   1  10   7      337.25      370.45     13.43 o 
   2  10   7       80.19       84.99      6.74 o 
   3  10   7       10.24        3.66      5.13 o 
   4  10   7       68.38       55.60      5.92 o 
   5  10   7       25.85       23.87      5.54 o 
   6  10   7      151.24      169.86      9.22 o 
   7  10   7       38.79       29.42      6.79 o 
   8  10   7        1.59        1.24      6.77 o 
   0  11   7       83.30       80.95     11.36 o 
   1  11   7       60.32       72.62      7.76 o 
   2  11   7       51.88       53.27      7.35 o 
   3  11   7      112.16      111.19     11.98 o 
   4  11   7       83.14       74.04      7.64 o 
   5  11   7       20.91        0.74      5.57 o 
   6  11   7       11.71       15.28      6.13 o 
   7  11   7       37.53       22.08      7.34 o 
   0  12   7        2.13      -11.56      9.11 o 
   1  12   7       88.98       89.18      9.90 o 
   2  12   7       24.16       19.26      8.69 o 
   3  12   7        5.49        0.78      8.08 o 
   4  12   7       47.49       48.11      8.68 o 
   5  12   7      141.06      174.26      9.94 o 
   6  12   7       48.86       47.68      7.96 o 
   0  13   7      168.02      166.90     16.25 o 
   1  13   7      255.25      273.46     14.85 o 
   2  13   7      101.86      105.44     11.78 o 
   3  13   7      144.51      172.41     17.87 o 
   4  13   7        5.21        1.76      8.53 o 
   5  13   7      102.23       90.06      8.85 o 
   0  14   7       11.40      -13.84     12.28 o 
   1  14   7       24.94       17.43     10.78 o 
   2  14   7       86.70       99.16     32.77 o 
   3  14   7       55.41       55.82     14.93 o 
   0   0   8      863.63      866.66     46.32 o 
   1   0   8     2483.57     2483.73     88.71 o 
   2   0   8       96.01      109.32     12.44 o 
   3   0   8       64.84       75.86      6.78 o 
   4   0   8      812.05      772.43     20.65 o 
   5   0   8       68.66       72.90      5.37 o 
   6   0   8        0.05       -3.48      3.87 o 
   7   0   8       66.16       48.19      6.66 o 
   8   0   8      135.88      110.88     17.48 o 
   9   0   8        0.74       -7.82      8.40 o 
  10   0   8        7.84        8.96     10.26 o 
  11   0   8       32.39       33.77     27.06 o 
   0   1   8     1097.21     1006.10     37.66 o 
   1   1   8     1649.65     1657.13     33.87 o 
   2   1   8     1566.11     1613.29     30.43 o 
   3   1   8      209.94      187.62      4.69 o 
   4   1   8      674.31      662.91     12.79 o 
   5   1   8     1885.99     2035.26     36.16 o 
   6   1   8       42.89       38.22      3.49 o 
   7   1   8       39.28       36.43      4.21 o 
   8   1   8        0.47       -2.41      4.72 o 
   9   1   8        9.97        6.00      6.21 o 
  10   1   8       42.60       26.09      7.41 o 
  11   1   8       43.71       52.33      9.37 o 
   0   2   8      506.00      440.14     18.24 o 
   1   2   8     3489.48     3492.86     77.20 o 
   2   2   8     1465.69     1487.72     26.33 o 
   3   2   8     1353.79     1385.79     24.80 o 
   4   2   8     2231.32     2412.72     42.36 o 
   5   2   8      717.74      759.28     14.71 o 
   6   2   8      592.70      620.01     14.89 o 
   7   2   8      151.77      164.93      7.45 o 
   8   2   8       79.72       61.93      8.76 o 
   9   2   8      122.81      113.78      9.12 o 
  10   2   8       12.54        0.99      9.70 o 
  11   2   8        7.70        4.31      8.24 o 
   0   3   8      165.50      163.77     10.14 o 
   1   3   8      301.75      248.43      7.36 o 
   2   3   8      456.36      433.25      8.68 o 
   3   3   8     1366.38     1461.35     26.20 o 
   4   3   8     3157.53     3528.37     61.36 o 
   5   3   8      262.17      247.82      6.32 o 
   6   3   8      198.81      203.60      7.11 o 
   7   3   8       12.59       13.10      4.41 o 
   8   3   8      121.43      105.62      6.83 o 
   9   3   8       12.75        4.73      5.59 o 
  10   3   8       24.34       30.24      7.60 o 
  11   3   8       41.23       49.60      9.33 o 
   0   4   8      106.37       63.87      6.83 o 
   1   4   8      207.88      199.08      6.61 o 
   2   4   8     1059.96     1079.70     21.27 o 
   3   4   8      699.78      691.71     13.35 o 
   4   4   8      256.00      242.78      6.87 o 
   5   4   8       73.11       73.45      5.98 o 
   6   4   8      659.89      642.46     14.30 o 
   7   4   8      685.03      732.11     17.62 o 
   8   4   8       33.93       43.50      5.49 o 
   9   4   8       66.30       68.25      7.25 o 
  10   4   8       24.32       15.61      7.74 o 
  11   4   8      106.88       85.13     10.63 o 
   0   5   8       64.12       53.90      6.91 o 
   1   5   8      128.18      138.05      6.07 o 
   2   5   8      169.31      149.90      8.44 o 
   3   5   8       23.82       16.69      2.64 o 
   4   5   8       14.28        7.81      2.80 o 
   5   5   8      152.61      178.00      6.67 o 
   6   5   8      188.80      196.79     10.13 o 
   7   5   8      149.90      157.41      7.77 o 
   8   5   8       14.19        3.46      5.44 o 
   9   5   8       12.83       -0.64      6.34 o 
  10   5   8        5.81       -3.50      7.58 o 
   0   6   8        0.01       -0.91      7.83 o 
   1   6   8      187.43      199.45      8.90 o 
   2   6   8       51.79       52.85      4.43 o 
   3   6   8      125.15      117.96      6.24 o 
   4   6   8      592.50      629.90     12.91 o 
   5   6   8      552.94      557.64     12.83 o 
   6   6   8      221.97      255.12      9.59 o 
   7   6   8       22.06       12.21      4.83 o 
   8   6   8      253.18      304.61     11.64 o 
   9   6   8       39.95       40.06      6.83 o 
  10   6   8       14.89       12.69      7.76 o 
   0   7   8       21.92       15.11      6.64 o 
   1   7   8      295.41      285.44      9.26 o 
   2   7   8       57.73       50.59      4.41 o 
   3   7   8      939.22      983.94     22.12 o 
   4   7   8      425.00      401.28     10.02 o 
   5   7   8      298.83      300.01      9.62 o 
   6   7   8       93.42       82.05      6.11 o 
   7   7   8       33.35       27.30      5.48 o 
   8   7   8       72.35       43.63      6.57 o 
   9   7   8       36.20       25.04      7.04 o 
  10   7   8       13.99       -5.54      7.87 o 
   0   8   8      365.04      321.49     16.53 o 
   1   8   8      304.96      289.11     10.86 o 
   2   8   8       29.62       23.43      4.62 o 
   3   8   8      721.56      718.21     15.82 o 
   4   8   8      269.16      275.14      8.86 o 
   5   8   8      344.73      325.34     10.22 o 
   6   8   8      125.53      127.83     11.59 o 
   7   8   8       16.40        8.24      5.36 o 
   8   8   8       12.98        2.69      5.99 o 
   9   8   8        0.33       -0.49      6.74 o 
   0   9   8      862.63      946.63     38.30 o 
   1   9   8        1.62        0.41      5.35 o 
   2   9   8      181.46      175.40      8.55 o 
   3   9   8      315.91      303.69      9.59 o 
   4   9   8      377.19      359.31      9.88 o 
   5   9   8      287.00      288.13     10.86 o 
   6   9   8       30.88       15.38      5.59 o 
   7   9   8       27.45       31.20      6.38 o 
   8   9   8        7.43       -8.45      6.25 o 
   9   9   8       22.61       23.52      7.74 o 
   0  10   8       15.57       16.66      8.44 o 
   1  10   8       78.75       78.70      7.67 o 
   2  10   8       13.46        3.38      5.10 o 
   3  10   8       25.29       19.91      6.29 o 
   4  10   8        8.20        2.03      5.05 o 
   5  10   8      146.68      167.01      8.83 o 
   6  10   8       50.63       32.58      7.43 o 
   7  10   8       21.43       23.88      6.70 o 
   8  10   8       23.18       21.19      7.45 o 
   0  11   8       84.35       71.75     13.27 o 
   1  11   8       38.65       24.76      6.81 o 
   2  11   8      120.61      138.38      9.66 o 
   3  11   8      151.14      161.14     10.59 o 
   4  11   8       38.27       23.35      5.96 o 
   5  11   8       27.82       24.07      6.09 o 
   6  11   8       15.56       -5.19      6.29 o 
   7  11   8       40.76       37.64      7.69 o 
   0  12   8       67.23       70.32     11.79 o 
   1  12   8       44.98       50.96      8.04 o 
   2  12   8       99.18      101.06     10.78 o 
   3  12   8       17.62        8.61      8.87 o 
   4  12   8        2.46       -2.16      6.66 o 
   5  12   8       31.38       26.16      7.02 o 
   6  12   8       30.03       25.66      7.51 o 
   0  13   8        0.57      -13.23     11.20 o 
   1  13   8       67.84       51.05      9.02 o 
   2  13   8        0.99       -7.89      9.07 o 
   3  13   8       19.09       19.79     21.11 o 
   4  13   8       97.69      111.84     10.00 o 
   5  13   8       94.50      119.16     10.45 o 
   0  14   8        0.41      -20.57     13.21 o 
   1  14   8       42.04       45.42     11.79 o 
   2  14   8        2.72      -16.11     12.70 o 
   1   0   9     1408.78     1392.13     52.79 o 
   2   0   9      624.13      704.89     21.78 o 
   3   0   9      115.78       81.75      4.82 o 
   4   0   9      249.86      212.55      7.59 o 
   5   0   9       15.40       11.65      3.98 o 
   6   0   9      236.39      220.27      9.56 o 
   7   0   9       66.65       57.13      7.02 o 
   8   0   9       64.46       69.70     13.00 o 
   9   0   9       10.76       12.78      9.39 o 
  10   0   9       26.46       25.92     17.59 o 
  11   0   9       27.35       25.14     12.58 o 
   0   1   9      101.11       71.08      8.22 o 
   1   1   9     1019.74     1015.86     21.31 o 
   2   1   9      167.62      159.81      5.06 o 
   3   1   9     2262.79     2292.08     40.06 o 
   4   1   9      481.66      458.33      9.47 o 
   5   1   9      186.82      168.91      6.56 o 
   6   1   9      353.33      304.49      7.52 o 
   7   1   9      292.24      257.68      8.18 o 
   8   1   9      174.98      144.09      8.23 o 
   9   1   9       27.95       34.65      7.00 o 
  10   1   9       21.99        4.38      7.29 o 
  11   1   9        6.17        1.03      8.61 o 
   0   2   9       37.01       35.73      5.46 o 
   1   2   9      523.39      526.49     11.90 o 
   2   2   9      733.65      709.50     13.28 o 
   3   2   9        3.68        0.58      2.00 o 
   4   2   9     1502.78     1546.85     27.82 o 
   5   2   9        8.84       10.79      2.80 o 
   6   2   9      121.65      119.21      5.12 o 
   7   2   9       52.24       69.26      6.04 o 
   8   2   9      166.37      160.43      8.61 o 
   9   2   9       28.89       23.41      6.74 o 
  10   2   9       43.34       50.61      8.21 o 
  11   2   9       24.05       -0.31      8.57 o 
   0   3   9     5253.89     5589.72    196.84 o 
   1   3   9      969.60      996.20     21.23 o 
   2   3   9      173.62      159.12      5.63 o 
   3   3   9     1165.76     1115.67     20.45 o 
   4   3   9     1026.42     1090.38     20.27 o 
   5   3   9      298.99      283.20      7.34 o 
   6   3   9      528.14      536.10     12.36 o 
   7   3   9     1220.37     1272.67     27.99 o 
   8   3   9       15.16       16.09      5.55 o 
   9   3   9       50.91       41.27      7.12 o 
  10   3   9       10.61       -1.29      7.33 o 
  11   3   9        1.12       -8.15      8.39 o 
   0   4   9      223.01      221.93     11.68 o 
   1   4   9      475.67      476.09     12.50 o 
   2   4   9       97.63       90.94      7.47 o 
   3   4   9      295.84      282.20      6.62 o 
   4   4   9      137.66      126.79      5.74 o 
   5   4   9      672.67      680.13     13.73 o 
   6   4   9      595.28      608.30     13.79 o 
   7   4   9      502.39      526.11     13.83 o 
   8   4   9       24.34       26.69      5.38 o 
   9   4   9       41.06       39.59      6.86 o 
  10   4   9       79.36       62.95      9.00 o 
  11   4   9       32.98       37.38     12.51 o 
   0   5   9      267.44      255.48     13.23 o 
   1   5   9      527.66      484.27     13.00 o 
   2   5   9      215.92      210.90      9.37 o 
   3   5   9      426.23      386.95      8.53 o 
   4   5   9       69.68       55.12      4.40 o 
   5   5   9        3.78        6.59      3.46 o 
   6   5   9       38.09       17.84      4.50 o 
   7   5   9      156.90      158.15     11.43 o 
   8   5   9        0.07       -5.81      4.98 o 
   9   5   9        8.89        5.16      6.31 o 
  10   5   9       28.33       18.41      8.45 o 
   0   6   9      184.57      226.62     14.08 o 
   1   6   9       70.66       60.37      5.89 o 
   2   6   9      220.60      222.80     11.81 o 
   3   6   9      136.58      127.42      7.69 o 
   4   6   9      186.37      190.43      8.28 o 
   5   6   9      227.72      236.43      9.13 o 
   6   6   9      246.01      259.70      9.67 o 
   7   6   9       32.08       20.97      5.15 o 
   8   6   9        6.91       -6.08      5.25 o 
   9   6   9       74.72       81.10      9.25 o 
  10   6   9       16.67       24.71      8.14 o 
   0   7   9      250.24      254.23     14.92 o 
   1   7   9      201.99      218.05      8.93 o 
   2   7   9      389.07      410.96     12.49 o 
   3   7   9      379.15      365.00     10.49 o 
   4   7   9      361.11      346.28      8.48 o 
   5   7   9      441.21      470.23     11.54 o 
   6   7   9        2.15        6.13      4.60 o 
   7   7   9       22.20       15.44      5.33 o 
   8   7   9       50.75       35.99      6.26 o 
   9   7   9      222.23      257.86     11.67 o 
  10   7   9        9.33       -6.87      7.97 o 
   0   8   9        1.61        1.00      6.75 o 
   1   8   9      827.35      837.62     24.43 o 
   2   8   9     1160.25     1213.32     29.60 o 
   3   8   9        8.22        7.02      3.84 o 
   4   8   9      287.33      251.10      8.46 o 
   5   8   9      542.21      513.45     13.76 o 
   6   8   9      148.21      136.60     11.04 o 
   7   8   9       76.77       62.01      6.63 o 
   8   8   9       79.31       69.53      7.50 o 
   9   8   9        5.63        1.61      7.19 o 
   0   9   9      311.79      329.70     17.47 o 
   1   9   9       81.29       77.45     10.31 o 
   2   9   9      603.47      648.11     17.73 o 
   3   9   9      344.73      321.65      9.26 o 
   4   9   9       72.78       49.45      5.10 o 
   5   9   9       25.66       21.87      5.22 o 
   6   9   9       60.03       46.22      6.29 o 
   7   9   9        5.58       -2.51      5.86 o 
   8   9   9        0.57       -9.29      7.06 o 
   0  10   9       60.70       89.87     24.01 o 
   1  10   9       37.21       24.51      6.49 o 
   2  10   9       39.38       31.66      5.82 o 
   3  10   9      189.63      181.97     10.78 o 
   4  10   9       76.89       69.79      6.48 o 
   5  10   9       32.90       28.29      5.93 o 
   6  10   9        5.97       -2.87      6.00 o 
   7  10   9        3.57       -8.69      6.32 o 
   8  10   9       26.97       23.34      7.61 o 
   0  11   9       23.81        6.13     14.67 o 
   1  11   9      114.57      116.25      9.47 o 
   2  11   9      232.41      287.64     20.08 o 
   3  11   9       85.58       83.06      9.61 o 
   4  11   9        3.56       -5.18      5.56 o 
   5  11   9       20.42       19.43      6.35 o 
   6  11   9       11.10       13.52     11.39 o 
   7  11   9       24.51        4.27      7.46 o 
   0  12   9        4.83        2.75     12.12 o 
   1  12   9       45.58       37.62      8.19 o 
   2  12   9      233.82      251.98     15.84 o 
   3  12   9       92.94       76.90     15.41 o 
   4  12   9       93.49       72.90      8.56 o 
   5  12   9       24.50        9.67      6.90 o 
   6  12   9       10.00       -1.22      7.34 o 
   0  13   9      140.54      139.02     16.11 o 
   1  13   9      120.82      141.79     11.41 o 
   2  13   9      112.55      124.45     13.10 o 
   3  13   9        6.44       -1.63     12.51 o 
   4  13   9       33.98       27.30      8.70 o 
   0  14   9       15.68        1.49     27.96 o 
   1  14   9       12.46        9.28     11.15 o 
   2  14   9       25.89       30.50     14.58 o 
   0   0  10      118.39      118.73     12.94 o 
   1   0  10     2585.44     2673.12    136.06 o 
   2   0  10        1.79        8.85      3.56 o 
   3   0  10      678.83      741.72     32.37 o 
   4   0  10        0.14       -1.03      4.11 o 
   5   0  10       22.96        6.97      3.94 o 
   6   0  10       80.29       71.49      8.02 o 
   7   0  10       18.85        6.51      5.80 o 
   8   0  10        9.53        3.97      8.29 o 
   9   0  10      214.23      229.95     21.46 o 
  10   0  10        9.09       10.45     10.90 o 
  11   0  10       27.19       25.53     13.09 o 
   0   1  10      335.83      274.98     13.16 o 
   1   1  10      588.15      542.15     15.79 o 
   2   1  10      911.72      878.51     19.01 o 
   3   1  10       12.91       13.14      2.20 o 
   4   1  10      383.01      393.36      8.49 o 
   5   1  10      248.10      257.44      6.69 o 
   6   1  10      417.05      447.33      9.96 o 
   7   1  10      293.22      273.72     12.26 o 
   8   1  10       74.78       72.06      8.05 o 
   9   1  10       38.84       29.24      7.03 o 
  10   1  10       19.65       13.13      7.86 o 
  11   1  10       84.60      102.74     10.97 o 
   0   2  10      464.62      403.79     17.71 o 
   1   2  10     2089.19     2201.06     44.86 o 
   2   2  10      116.93      114.89      4.14 o 
   3   2  10      564.53      550.45     10.89 o 
   4   2  10      140.06      128.80      6.94 o 
   5   2  10      169.81      153.96      6.35 o 
   6   2  10      375.36      380.54      8.86 o 
   7   2  10      341.50      316.86      8.73 o 
   8   2  10       24.91       17.17      5.45 o 
   9   2  10       94.37       81.61      8.39 o 
  10   2  10        2.90        5.05      7.58 o 
  11   2  10        0.95       -8.62      8.58 o 
   0   3  10     1816.73     1829.02     67.06 o 
   1   3  10     2176.14     2180.89     49.38 o 
   2   3  10      187.49      194.07      6.61 o 
   3   3  10      113.97      111.12      5.16 o 
   4   3  10      105.76       86.51      4.56 o 
   5   3  10      619.33      621.66     12.71 o 
   6   3  10     1727.34     1840.52     35.84 o 
   7   3  10        1.27        2.44      4.60 o 
   8   3  10       40.88       24.15      5.44 o 
   9   3  10        5.47      -10.60      5.75 o 
  10   3  10       73.71       59.67      8.96 o 
  11   3  10       14.12        3.64     16.01 o 
   0   4  10        0.61        0.07      5.63 o 
   1   4  10       45.76       35.39      3.69 o 
   2   4  10       36.62       34.68      3.07 o 
   3   4  10       56.50       36.58      3.07 o 
   4   4  10      617.87      639.39     12.84 o 
   5   4  10      532.15      545.13     11.57 o 
   6   4  10      347.81      315.27      8.67 o 
   7   4  10      590.26      609.69     20.47 o 
   8   4  10      280.67      271.36     20.01 o 
   9   4  10        4.93       -3.14      6.14 o 
  10   4  10       61.57       78.85      9.70 o 
   0   5  10      106.95      115.85     17.54 o 
   1   5  10       40.54       41.13      4.20 o 
   2   5  10        0.78       -3.20      2.63 o 
   3   5  10      317.90      279.43      6.90 o 
   4   5  10       12.94        5.66      2.93 o 
   5   5  10      421.91      397.66      9.95 o 
   6   5  10       82.45       73.87     11.20 o 
   7   5  10      100.65       71.75      6.22 o 
   8   5  10       83.79       86.18      6.99 o 
   9   5  10        5.82       -7.65      6.19 o 
  10   5  10        0.66       -1.23      9.11 o 
   0   6  10      168.86      177.84     32.31 o 
   1   6  10      117.70      126.78      6.54 o 
   2   6  10      120.47      115.66      5.86 o 
   3   6  10      156.79      178.98      7.36 o 
   4   6  10       97.26      105.57      5.17 o 
   5   6  10      134.75      127.52      6.16 o 
   6   6  10       50.45       52.35      5.51 o 
   7   6  10        5.75       -1.44      4.85 o 
   8   6  10       12.52        9.79      5.80 o 
   9   6  10        0.92        1.35      6.51 o 
  10   6  10       96.95       97.09     11.94 o 
   0   7  10      165.54      176.61     13.36 o 
   1   7  10      278.66      269.43      9.40 o 
   2   7  10      145.55      140.50      7.44 o 
   3   7  10     2671.99     3075.71     58.44 o 
   4   7  10       10.40       10.79      3.73 o 
   5   7  10      117.23      129.55      7.44 o 
   6   7  10        1.61       -6.61      4.78 o 
   7   7  10       63.35       61.95      6.75 o 
   8   7  10       90.18       81.84      7.55 o 
   9   7  10        3.62       -3.24      6.76 o 
   0   8  10       18.19        8.24      9.13 o 
   1   8  10      674.83      701.89     21.32 o 
   2   8  10       81.90       83.16      6.56 o 
   3   8  10     2016.53     2326.31     53.73 o 
   4   8  10       78.37       61.53      5.08 o 
   5   8  10       42.71       35.10      5.26 o 
   6   8  10       53.53       53.97      6.15 o 
   7   8  10       19.02       15.33      6.13 o 
   8   8  10      148.31      162.09     11.32 o 
   9   8  10       30.23        9.64      7.68 o 
   0   9  10      145.66      161.23     13.55 o 
   1   9  10      365.96      390.33     13.91 o 
   2   9  10       90.93       99.95      7.15 o 
   3   9  10       97.31      110.05      7.49 o 
   4   9  10      664.67      742.19     18.24 o 
   5   9  10      108.04      119.98      7.58 o 
   6   9  10       43.47       30.42      6.55 o 
   7   9  10       21.17        3.15      6.26 o 
   8   9  10       64.97       64.21      7.99 o 
   0  10  10        0.02      -11.50      7.95 o 
   1  10  10      457.52      479.84     16.42 o 
   2  10  10        7.13        2.56      6.00 o 
   3  10  10       63.30       58.73      6.87 o 
   4  10  10       17.78        9.35      7.45 o 
   5  10  10       92.57       80.63      7.12 o 
   6  10  10       43.14       27.58      6.76 o 
   7  10  10       67.50       66.86      7.97 o 
   0  11  10        9.02       -1.91     15.33 o 
   1  11  10       62.72       57.97      7.85 o 
   2  11  10      103.68      114.55      9.67 o 
   3  11  10       11.81       16.21      6.43 o 
   4  11  10      130.79      140.46      9.61 o 
   5  11  10       30.44       23.09      6.72 o 
   6  11  10       27.86       21.42      7.31 o 
   7  11  10        5.91        1.05      7.75 o 
   0  12  10        4.04       19.74     10.79 o 
   1  12  10       65.99       73.86      9.16 o 
   2  12  10       37.82       19.76     12.28 o 
   3  12  10        1.24      -16.13      9.09 o 
   4  12  10       48.39       46.75      8.12 o 
   5  12  10        0.00      -10.43      7.49 o 
   0  13  10       45.99       38.69     12.95 o 
   1  13  10      148.44      184.70     19.77 o 
   2  13  10       26.89       19.43     10.41 o 
   3  13  10       81.23       68.61     12.38 o 
   4  13  10      181.31      244.16     15.19 o 
   0  14  10       30.39       18.85     14.63 o 
   1   0  11       69.61       64.28      7.19 o 
   2   0  11       89.87       54.20      4.93 o 
   3   0  11        2.74        0.33      3.88 o 
   4   0  11      492.65      490.74     15.08 o 
   5   0  11      167.98      160.58     15.94 o 
   6   0  11      252.31      237.35     10.04 o 
   7   0  11      666.99      708.13     23.85 o 
   8   0  11       22.75       21.55      9.06 o 
   9   0  11       53.63       33.44     19.26 o 
  10   0  11        0.80        9.04     11.39 o 
  11   0  11        1.25      -15.27     18.24 o 
   0   1  11      997.95      972.11     37.51 o 
   1   1  11       59.90       52.38      4.66 o 
   2   1  11      145.87      148.21      5.29 o 
   3   1  11      287.77      272.58      7.54 o 
   4   1  11      170.87      176.70      6.11 o 
   5   1  11      446.84      437.22      9.53 o 
   6   1  11      106.58       93.84      4.86 o 
   7   1  11       50.02       41.86      7.27 o 
   8   1  11       64.34       48.60      6.12 o 
   9   1  11       86.16       88.39      8.75 o 
  10   1  11       10.53       17.07      8.08 o 
  11   1  11       18.55        3.95     12.89 o 
   0   2  11       25.34       16.27      5.18 o 
   1   2  11     1382.49     1421.82     36.10 o 
   2   2  11       20.73       15.29      3.80 o 
   3   2  11       66.63       56.38      4.36 o 
   4   2  11      118.80      114.60      5.16 o 
   5   2  11      141.68      148.69     10.88 o 
   6   2  11      394.75      400.77      9.30 o 
   7   2  11      334.89      298.12      8.80 o 
   8   2  11       42.40       29.07      5.79 o 
   9   2  11       40.90       41.93      7.49 o 
  10   2  11       30.08       35.26      8.42 o 
   0   3  11      198.73      235.89     29.49 o 
   1   3  11        2.09        4.33      2.50 o 
   2   3  11      733.54      675.77     12.99 o 
   3   3  11      499.15      494.78     10.13 o 
   4   3  11      257.53      241.77      7.19 o 
   5   3  11     1033.69     1013.98     19.38 o 
   6   3  11       61.97       72.22      5.93 o 
   7   3  11      162.69      158.63      7.76 o 
   8   3  11       48.94       27.47      5.66 o 
   9   3  11       42.27       28.90      7.64 o 
  10   3  11        1.79        0.33      9.53 o 
   0   4  11     1909.94     1964.61     72.39 o 
   1   4  11      206.22      193.11      7.06 o 
   2   4  11      217.54      208.52      5.53 o 
   3   4  11       99.86       80.96      6.30 o 
   4   4  11      193.55      182.73      9.38 o 
   5   4  11     2932.29     3265.49     57.52 o 
   6   4  11      248.65      259.61      8.35 o 
   7   4  11      115.19       94.66      6.69 o 
   8   4  11       20.62        8.01      5.43 o 
   9   4  11       16.45       14.51      6.70 o 
  10   4  11       62.15       70.34     13.96 o 
   0   5  11       41.57       37.48      7.41 o 
   1   5  11      455.35      404.02     11.54 o 
   2   5  11      487.26      447.35     11.33 o 
   3   5  11      227.01      201.30      8.53 o 
   4   5  11      152.68      132.28      6.35 o 
   5   5  11       29.89       26.78      3.96 o 
   6   5  11      144.33      126.00      6.94 o 
   7   5  11       59.53       42.17      5.67 o 
   8   5  11       73.98       75.93      6.93 o 
   9   5  11       13.22       26.01      7.17 o 
  10   5  11       56.10       58.17     11.72 o 
   0   6  11       88.20       93.87     20.73 o 
   1   6  11       12.12        6.27      3.73 o 
   2   6  11      554.06      583.05     14.23 o 
   3   6  11      129.48      121.76      5.18 o 
   4   6  11      318.90      311.73      7.91 o 
   5   6  11       15.01       14.05      3.93 o 
   6   6  11       38.75       24.15      5.04 o 
   7   6  11      145.66      135.81      7.85 o 
   8   6  11       15.23        4.89      5.87 o 
   9   6  11      161.29      197.53     10.40 o 
   0   7  11        0.32       -5.91      6.50 o 
   1   7  11       48.73       50.14      6.18 o 
   2   7  11      540.53      498.42     14.27 o 
   3   7  11      142.09      146.35      6.58 o 
   4   7  11      259.19      260.20     10.15 o 
   5   7  11      554.31      583.57     13.82 o 
   6   7  11       55.72       40.82      5.71 o 
   7   7  11       53.55       62.81      7.72 o 
   8   7  11       70.23       68.66      7.48 o 
   9   7  11       52.73       44.41      8.80 o 
   0   8  11        5.61       -0.90      7.21 o 
   1   8  11       37.85       31.87      6.21 o 
   2   8  11      477.08      535.60     15.42 o 
   3   8  11      321.46      314.80      9.86 o 
   4   8  11        9.86       -2.09      4.03 o 
   5   8  11      243.99      271.87     10.46 o 
   6   8  11       59.85       55.38      6.40 o 
   7   8  11        9.17       13.92      5.89 o 
   8   8  11       20.71       11.03      6.81 o 
   9   8  11       12.13       -0.55      8.56 o 
   0   9  11        0.02       -3.94      8.02 o 
   1   9  11      281.94      318.40     20.11 o 
   2   9  11      506.67      494.06     16.66 o 
   3   9  11       30.34       36.39      5.91 o 
   4   9  11       16.07        8.84      4.53 o 
   5   9  11      115.46       90.61      7.04 o 
   6   9  11       31.07       36.61      6.44 o 
   7   9  11       27.31       12.41      6.64 o 
   8   9  11       36.91       22.54      7.65 o 
   0  10  11        8.39        8.18      9.24 o 
   1  10  11       25.09       19.33      6.67 o 
   2  10  11       77.50       79.19      8.88 o 
   3  10  11        9.99       -1.96      5.73 o 
   4  10  11       28.82       17.49      5.75 o 
   5  10  11        3.19        4.75      5.80 o 
   6  10  11        1.90       -0.75      6.49 o 
   7  10  11       10.71        6.20      7.22 o 
   0  11  11      121.93      125.75     14.62 o 
   1  11  11       42.29       40.64      7.77 o 
   2  11  11       52.12       45.98      9.56 o 
   3  11  11      104.75      102.85      8.70 o 
   4  11  11      120.47      144.83     20.06 o 
   5  11  11       18.19       17.16      6.60 o 
   6  11  11       15.17       14.72      7.35 o 
   0  12  11        5.31       -0.58     10.68 o 
   1  12  11       39.39       40.18      8.72 o 
   2  12  11       15.90       14.05     10.99 o 
   3  12  11        1.39       -6.16      9.71 o 
   4  12  11       11.28       11.54      7.73 o 
   5  12  11        7.04       -0.09      7.79 o 
   0  13  11       28.82       37.63     13.82 o 
   1  13  11       15.66        8.90     10.53 o 
   2  13  11       59.17       80.84     13.61 o 
   3  13  11       35.13       45.42     12.34 o 
   0   0  12     3933.42     4186.04    210.71 o 
   1   0  12      311.18      255.72     13.15 o 
   2   0  12        4.16        0.14      3.60 o 
   3   0  12        9.94        3.23      4.41 o 
   4   0  12       97.80       89.42      8.54 o 
   5   0  12        3.11       -0.65      4.15 o 
   6   0  12       25.77       32.05      5.42 o 
   7   0  12       97.84      107.07      8.83 o 
   8   0  12        6.90       11.31      7.34 o 
   9   0  12       12.52       12.31     15.37 o 
  10   0  12        1.35      -26.28     16.06 o 
   0   1  12     1206.50     1168.16     44.63 o 
   1   1  12       78.21       67.80      5.47 o 
   2   1  12      124.42      123.73      5.92 o 
   3   1  12      546.43      548.66     13.07 o 
   4   1  12       49.94       43.77      3.32 o 
   5   1  12       86.51       73.90      4.33 o 
   6   1  12      173.62      162.49      6.18 o 
   7   1  12      114.28      112.66      5.95 o 
   8   1  12      226.92      264.23     18.06 o 
   9   1  12       19.35       15.46     10.31 o 
  10   1  12       79.28       78.13     15.84 o 
   0   2  12      489.73      420.63     18.97 o 
   1   2  12       71.46       47.46      4.94 o 
   2   2  12      171.66      195.22      8.99 o 
   3   2  12       76.17       60.49      3.88 o 
   4   2  12     1349.24     1397.93     25.53 o 
   5   2  12      537.73      524.19     11.16 o 
   6   2  12       47.06       42.71      4.36 o 
   7   2  12       99.90       87.18      5.57 o 
   8   2  12       52.46       61.67      6.71 o 
   9   2  12       53.32       27.72     10.86 o 
  10   2  12       14.43       25.01     11.89 o 
   0   3  12     2773.91     3047.53    109.90 o 
   1   3  12      109.17       85.91      9.92 o 
   2   3  12      102.15       98.08      5.30 o 
   3   3  12      213.39      192.27      6.76 o 
   4   3  12     1245.17     1326.21     24.44 o 
   5   3  12      244.13      272.17      7.29 o 
   6   3  12       26.53       31.26      4.58 o 
   7   3  12       36.47       14.23      4.88 o 
   8   3  12       42.08       26.52      7.04 o 
   9   3  12       37.15       35.21     13.18 o 
  10   3  12       19.15        9.41     12.08 o 
   0   4  12        3.28       -5.27     10.98 o 
   1   4  12      222.26      212.93     10.55 o 
   2   4  12       52.18       55.82      4.54 o 
   3   4  12      394.10      386.47      8.63 o 
   4   4  12      129.83      133.97      6.57 o 
   5   4  12      800.02      886.90     17.46 o 
   6   4  12       93.58       90.31      5.54 o 
   7   4  12      204.72      184.78      8.73 o 
   8   4  12       12.76        9.49      6.39 o 
   9   4  12      147.11      178.01     15.36 o 
  10   4  12       60.40       73.96     14.53 o 
   0   5  12        5.15        5.90      6.23 o 
   1   5  12       90.29       91.65      7.19 o 
   2   5  12      152.09      164.30      6.97 o 
   3   5  12      350.43      326.10      7.85 o 
   4   5  12      342.03      301.73      9.47 o 
   5   5  12       75.21       88.92      5.38 o 
   6   5  12       47.20       54.30      5.05 o 
   7   5  12       19.66        2.12      7.34 o 
   8   5  12      133.15      140.35     12.86 o 
   9   5  12       29.64       11.14      9.40 o 
  10   5  12       12.12       11.40     12.95 o 
   0   6  12      122.01      112.23     10.94 o 
   1   6  12      317.83      341.82     10.73 o 
   2   6  12      213.45      219.48      8.27 o 
   3   6  12      194.23      208.40      7.72 o 
   4   6  12      191.04      213.32      7.18 o 
   5   6  12       89.04      100.80      5.85 o 
   6   6  12       13.71        5.72      4.95 o 
   7   6  12      121.89      124.70      7.97 o 
   8   6  12       46.81       38.62      7.47 o 
   9   6  12        1.04      -10.11      9.64 o 
   0   7  12        5.69       -2.88      6.89 o 
   1   7  12        5.64       -0.64      5.38 o 
   2   7  12       79.49       61.31      9.00 o 
   3   7  12      910.82      973.80     19.09 o 
   4   7  12      713.89      782.09     17.21 o 
   5   7  12       31.57       35.05      5.47 o 
   6   7  12       41.87       43.88      6.04 o 
   7   7  12       45.10       33.45      7.11 o 
   8   7  12       74.74       90.20     11.58 o 
   9   7  12        6.41       -3.15      9.23 o 
   0   8  12      478.47      506.12     24.14 o 
   1   8  12      576.53      608.15     19.50 o 
   2   8  12      333.20      321.92     11.05 o 
   3   8  12      422.42      430.24     12.13 o 
   4   8  12       51.64       37.69      4.89 o 
   5   8  12        7.35       -0.76      5.03 o 
   6   8  12       61.44       55.07      6.50 o 
   7   8  12       71.61       65.21      9.28 o 
   8   8  12       12.63       16.41      9.22 o 
   0   9  12      401.68      448.93     30.70 o 
   1   9  12      347.33      352.90     13.79 o 
   2   9  12      298.94      338.31     12.18 o 
   3   9  12      133.10      158.26     12.34 o 
   4   9  12       78.02       75.89      5.96 o 
   5   9  12       28.73       19.85      5.87 o 
   6   9  12        9.25        5.88      6.00 o 
   7   9  12        3.19       -6.63      7.53 o 
   8   9  12        5.18        0.95      9.55 o 
   0  10  12       86.63       79.17     11.56 o 
   1  10  12       35.23       24.82      7.16 o 
   2  10  12        7.97       -9.64     10.62 o 
   3  10  12       60.32       57.78      7.27 o 
   4  10  12      124.09      112.71      8.75 o 
   5  10  12       14.53        7.60      6.24 o 
   6  10  12        2.45       -0.04      7.47 o 
   7  10  12       30.63       51.34     10.45 o 
   0  11  12        3.62        9.22     10.01 o 
   1  11  12       16.97       21.08      7.58 o 
   2  11  12       50.91       61.48      9.91 o 
   3  11  12       15.12       12.75      6.99 o 
   4  11  12       54.05       53.74      7.85 o 
   5  11  12       23.30       35.60      9.25 o 
   6  11  12       20.43       13.11      8.44 o 
   0  12  12       10.08       22.28     12.18 o 
   1  12  12       57.06       79.14     11.97 o 
   2  12  12       63.32       63.15     11.00 o 
   3  12  12        7.78      -13.87      9.61 o 
   4  12  12       13.28       -4.52      7.63 o 
   0  13  12       14.50        4.70     16.23 o 
   1  13  12       35.48       33.20     11.19 o 
   2  13  12        2.22       -2.86     10.64 o 
   1   0  13       15.07        9.17      8.60 o 
   2   0  13       22.18       22.32      5.54 o 
   3   0  13      669.14      641.26     21.20 o 
   4   0  13      616.53      592.10     20.21 o 
   5   0  13      196.54      205.18     11.29 o 
   6   0  13       56.28       53.17      7.35 o 
   7   0  13        2.21        0.44      7.58 o 
   8   0  13      147.40      187.85     32.81 o 
   9   0  13        6.06      -28.71     14.36 o 
  10   0  13       12.88       16.47     17.83 o 
   0   1  13       48.12       39.59      7.12 o 
   1   1  13      657.73      646.36     19.12 o 
   2   1  13      266.34      236.34      6.95 o 
   3   1  13      775.03      739.52     16.87 o 
   4   1  13       70.28       70.84      4.95 o 
   5   1  13      103.20       96.38      8.26 o 
   6   1  13       42.15       40.50      6.92 o 
   7   1  13      153.60      169.20     13.34 o 
   8   1  13        5.51       -4.02      7.09 o 
   9   1  13        5.69       19.06     11.24 o 
  10   1  13       64.70       87.17     14.56 o 
   0   2  13      103.18       99.86      9.34 o 
   1   2  13     1246.91     1249.83     33.92 o 
   2   2  13      610.26      616.84     16.13 o 
   3   2  13      316.72      254.35      7.62 o 
   4   2  13     1177.71     1182.14     23.66 o 
   5   2  13      733.54      707.10     15.35 o 
   6   2  13      440.39      425.54     12.82 o 
   7   2  13       31.74       42.01      5.95 o 
   8   2  13      137.47      135.13     11.18 o 
   9   2  13       57.39       43.71     15.87 o 
  10   2  13        7.09       20.75     12.75 o 
   0   3  13       10.91       10.26      6.06 o 
   1   3  13      412.24      379.81      9.76 o 
   2   3  13     1065.18     1110.56     26.77 o 
   3   3  13      167.50      167.24      5.99 o 
   4   3  13       91.32       83.42      5.36 o 
   5   3  13      156.19      137.26      6.08 o 
   6   3  13      409.29      367.95     11.81 o 
   7   3  13        1.40       -3.97      6.00 o 
   8   3  13        6.94        5.82      8.01 o 
   9   3  13        6.13       10.41      9.19 o 
  10   3  13       17.38       -6.03     16.69 o 
   0   4  13      259.02      257.64     32.10 o 
   1   4  13      192.79      190.92      9.20 o 
   2   4  13      741.16      805.43     16.81 o 
   3   4  13       23.81       20.98      3.19 o 
   4   4  13      139.09      131.51      7.32 o 
   5   4  13      134.34      124.73      6.07 o 
   6   4  13      143.06      154.39     10.10 o 
   7   4  13       51.08       50.42     10.77 o 
   8   4  13       15.65       23.55      7.86 o 
   9   4  13       87.26       57.45     10.53 o 
  10   4  13        7.42       -7.41     13.06 o 
   0   5  13      187.74      218.16     20.53 o 
   1   5  13       92.99       68.83      6.97 o 
   2   5  13       81.44       85.01      5.59 o 
   3   5  13      501.81      483.76     10.55 o 
   4   5  13        2.70        0.84      3.33 o 
   5   5  13        9.52        2.41      4.24 o 
   6   5  13       17.64       16.73      5.49 o 
   7   5  13      159.10      155.80     10.58 o 
   8   5  13      347.04      353.31     17.20 o 
   9   5  13       76.77       46.75     10.68 o 
   0   6  13      450.06      470.01     22.29 o 
   1   6  13      145.10      163.31     15.99 o 
   2   6  13        4.31        2.88      3.81 o 
   3   6  13      827.11      834.24     17.86 o 
   4   6  13      397.71      382.89      9.28 o 
   5   6  13      124.48      145.51      7.46 o 
   6   6  13      151.82      143.09     12.23 o 
   7   6  13      145.12      171.19     11.54 o 
   8   6  13       32.75       40.95      8.84 o 
   9   6  13       27.69       14.25     10.31 o 
   0   7  13      281.42      279.36     17.28 o 
   1   7  13      241.17      223.12     14.69 o 
   2   7  13      387.63      377.52     10.80 o 
   3   7  13      310.68      280.95     11.84 o 
   4   7  13      313.94      332.57      9.73 o 
   5   7  13       51.28       41.28      5.76 o 
   6   7  13       33.80       44.75     11.83 o 
   7   7  13       64.46       62.41      8.90 o 
   8   7  13       35.67       34.04      9.06 o 
   0   8  13        0.32        6.66      8.18 o 
   1   8  13      578.49      602.59     19.56 o 
   2   8  13      315.71      322.30     10.73 o 
   3   8  13      136.44      108.54      6.31 o 
   4   8  13      137.31      129.90      8.48 o 
   5   8  13       52.79       42.96      7.00 o 
   6   8  13       79.29       58.84      8.58 o 
   7   8  13        1.01        3.12      8.17 o 
   8   8  13      197.87      233.42     14.61 o 
   0   9  13      319.88      369.14     21.57 o 
   1   9  13       10.49        7.80      6.59 o 
   2   9  13      253.73      301.83     16.65 o 
   3   9  13      145.28      144.64      8.17 o 
   4   9  13       58.64       32.30      6.62 o 
   5   9  13       15.30       14.71      7.65 o 
   6   9  13       47.95       44.64      8.95 o 
   7   9  13       12.07        0.69      8.61 o 
   0  10  13       73.21       72.40     12.47 o 
   1  10  13       30.23       42.35      7.80 o 
   2  10  13        8.26        8.21      6.90 o 
   3  10  13       33.52       40.82      7.09 o 
   4  10  13      152.81      163.36     11.49 o 
   5  10  13       41.84       25.88      8.39 o 
   6  10  13       30.80       29.57      9.68 o 
   0  11  13       79.32       73.37     13.14 o 
   1  11  13      141.03      175.75     11.93 o 
   2  11  13       47.17       37.47      9.59 o 
   3  11  13      136.97      138.57     11.23 o 
   4  11  13       19.27       10.23      8.57 o 
   5  11  13       21.38       10.64      9.36 o 
   0  12  13       34.03       37.85     12.77 o 
   1  12  13       34.81       40.61      9.34 o 
   2  12  13      123.18      170.29     14.57 o 
   3  12  13       30.66       27.40     11.11 o 
   4  12  13       86.16       97.82     11.54 o 
   0  13  13       33.49       42.64     15.05 o 
   1  13  13       40.26       61.47     12.81 o 
   0   0  14      136.30      157.32     17.01 o 
   1   0  14      256.70      229.71     13.72 o 
   2   0  14      109.73      100.40     10.00 o 
   3   0  14       20.88       33.01      5.71 o 
   4   0  14      157.92      172.12     10.10 o 
   5   0  14      189.65      191.25     11.17 o 
   6   0  14      145.43      168.36     16.41 o 
   7   0  14        0.43        9.68     12.34 o 
   8   0  14       38.74       17.55     10.25 o 
   9   0  14       95.92       79.36     19.59 o 
  10   0  14      111.96      147.04     25.59 o 
   0   1  14      264.27      257.55     14.11 o 
   1   1  14      253.48      242.57      9.81 o 
   2   1  14      198.25      192.67     14.12 o 
   3   1  14      803.75      765.67     17.53 o 
   4   1  14      230.26      235.80      9.14 o 
   5   1  14      222.08      224.47     10.63 o 
   6   1  14       53.95       64.43      7.07 o 
   7   1  14       49.65       55.52      6.34 o 
   8   1  14      145.20      161.67     20.76 o 
   9   1  14       31.14       26.23     11.65 o 
  10   1  14       10.07        1.11     13.25 o 
   0   2  14       46.59       26.94      7.03 o 
   1   2  14       29.79       13.93      4.38 o 
   2   2  14      304.16      252.00      8.56 o 
   3   2  14     1427.46     1450.13     33.03 o 
   4   2  14      179.65      192.40      8.40 o 
   5   2  14      248.36      264.38      9.20 o 
   6   2  14       13.57       22.08      5.16 o 
   7   2  14        1.21        8.45      5.26 o 
   8   2  14       23.21       40.91      8.41 o 
   9   2  14       22.54       33.46     11.97 o 
  10   2  14       83.54      128.55     17.05 o 
   0   3  14       11.58        8.79      6.08 o 
   1   3  14      333.72      305.40     11.36 o 
   2   3  14      471.20      466.56     11.74 o 
   3   3  14       15.80       22.29      4.25 o 
   4   3  14        3.82       -1.67      3.89 o 
   5   3  14      250.00      253.82     12.70 o 
   6   3  14      235.09      219.03     14.30 o 
   7   3  14        5.29        5.16      6.72 o 
   8   3  14       18.74       30.94      9.85 o 
   9   3  14      114.13      147.88     13.46 o 
  10   3  14      173.14      271.11     34.71 o 
   0   4  14      314.71      289.11     15.74 o 
   1   4  14      449.26      445.96     14.86 o 
   2   4  14       20.80       12.78      3.71 o 
   3   4  14       81.02       75.27      5.30 o 
   4   4  14     1065.61     1065.76     24.03 o 
   5   4  14      344.73      321.78      9.84 o 
   6   4  14       15.27        2.82      5.13 o 
   7   4  14       66.65       40.46      7.61 o 
   8   4  14        7.35        3.29      7.66 o 
   9   4  14       36.56       38.74     11.72 o 
   0   5  14      113.52      119.46     26.57 o 
   1   5  14      271.24      285.37      9.94 o 
   2   5  14       30.55       25.83      4.28 o 
   3   5  14      103.60       84.71      6.76 o 
   4   5  14      166.02      166.47      7.57 o 
   5   5  14      135.37      135.62     10.13 o 
   6   5  14      102.77       83.44      7.18 o 
   7   5  14      391.00      407.03     16.13 o 
   8   5  14      246.91      243.65     15.30 o 
   9   5  14       59.76       97.39     12.43 o 
   0   6  14       39.52       24.98      8.49 o 
   1   6  14      165.24      183.18     11.80 o 
   2   6  14       43.17       28.49      4.50 o 
   3   6  14       40.57       48.09      5.17 o 
   4   6  14       35.73       38.51      5.21 o 
   5   6  14      169.21      162.03     10.19 o 
   6   6  14       25.15       11.18      6.92 o 
   7   6  14        4.84      -13.37      7.40 o 
   8   6  14      268.18      317.23     16.24 o 
   9   6  14        7.59        3.86     10.73 o 
   0   7  14       18.84       16.65      8.35 o 
   1   7  14       64.87       36.99      6.52 o 
   2   7  14       67.86       44.73      5.20 o 
   3   7  14      311.30      312.15     10.38 o 
   4   7  14      321.01      361.56     12.12 o 
   5   7  14      128.29      120.45     10.51 o 
   6   7  14        3.16      -14.15      7.08 o 
   7   7  14       92.22      116.33     10.84 o 
   8   7  14       35.49       42.66     12.49 o 
   0   8  14       10.25       -9.10      8.28 o 
   1   8  14      152.79      129.85      9.58 o 
   2   8  14       30.20       23.93      5.23 o 
   3   8  14      188.74      209.58      9.30 o 
   4   8  14       51.42       49.48      6.79 o 
   5   8  14        1.42       -9.76      7.09 o 
   6   8  14       32.98       45.65      8.89 o 
   7   8  14      101.88      110.96     11.82 o 
   8   8  14       74.87       78.23     11.42 o 
   0   9  14      346.95      401.83     23.62 o 
   1   9  14      179.62      186.05     11.55 o 
   2   9  14      180.42      201.98     10.72 o 
   3   9  14       10.55       12.62      6.03 o 
   4   9  14       70.35       69.11      9.67 o 
   5   9  14       57.00       54.98      8.84 o 
   6   9  14       25.11       45.38      9.31 o 
   7   9  14        0.28      -11.76      9.21 o 
   0  10  14       36.69       23.68     11.62 o 
   1  10  14       64.96       60.98      8.87 o 
   2  10  14       44.86       44.16      7.56 o 
   3  10  14      171.19      170.04     11.32 o 
   4  10  14       51.98       37.42      8.67 o 
   5  10  14        8.08       -7.70      8.56 o 
   6  10  14      117.62      112.12     11.63 o 
   0  11  14        3.40      -18.46     10.56 o 
   1  11  14        2.38       10.54      9.11 o 
   2  11  14       25.27       32.24      8.70 o 
   3  11  14        2.89       -3.34      8.15 o 
   4  11  14       61.05       81.91     12.13 o 
   5  11  14       77.70       86.38     21.32 o 
   0  12  14       48.21       69.16     14.22 o 
   1  12  14        9.09        6.27     10.85 o 
   2  12  14        9.29       19.85     10.89 o 
   3  12  14       19.81       14.78     11.70 o 
   1   0  15      303.17      254.70     14.97 o 
   2   0  15      448.88      446.95     41.51 o 
   3   0  15      437.21      426.69     20.45 o 
   4   0  15      275.84      290.90     15.88 o 
   5   0  15       34.45       33.57      6.93 o 
   6   0  15      278.85      284.25     26.28 o 
   7   0  15        0.48       -1.66      8.19 o 
   8   0  15      198.24      188.40     39.11 o 
   9   0  15        8.64        5.84     17.73 o 
   0   1  15       58.37       21.35     13.27 o 
   1   1  15      519.09      500.79     16.15 o 
   2   1  15       58.03       53.47      5.88 o 
   3   1  15     1213.84     1264.31     34.87 o 
   4   1  15      972.83      969.71     27.78 o 
   5   1  15       71.60       52.32      5.04 o 
   6   1  15       29.95       19.82      4.85 o 
   7   1  15       42.88       38.18      6.89 o 
   8   1  15       47.31       42.40      8.82 o 
   9   1  15        2.57       15.21     12.59 o 
   0   2  15        5.34      -11.56      5.78 o 
   1   2  15      201.06      206.14     10.12 o 
   2   2  15      328.59      319.52     11.92 o 
   3   2  15      223.14      208.70     10.38 o 
   4   2  15     1003.41     1042.20     29.58 o 
   5   2  15      329.64      311.95      9.66 o 
   6   2  15      158.70      156.48     12.88 o 
   7   2  15       18.73       18.91      5.96 o 
   8   2  15        9.01       -2.82      8.05 o 
   9   2  15       27.24       41.09     12.75 o 
   0   3  15        0.87       -2.23      6.54 o 
   1   3  15      186.76      179.73     19.90 o 
   2   3  15      377.26      378.78     13.34 o 
   3   3  15      406.72      397.46     13.87 o 
   4   3  15      215.47      209.92     12.62 o 
   5   3  15      385.22      359.19     11.61 o 
   6   3  15       64.42       52.26      8.78 o 
   7   3  15       94.80      104.76     10.74 o 
   8   3  15       41.50       46.47     17.18 o 
   9   3  15        0.39      -14.31      9.83 o 
   0   4  15       13.15        1.55      7.92 o 
   1   4  15       49.19       47.32      6.11 o 
   2   4  15       49.72       43.46      6.28 o 
   3   4  15      385.63      433.17     14.90 o 
   4   4  15      548.16      511.64     14.93 o 
   5   4  15       57.65       55.71      6.11 o 
   6   4  15       44.00       47.40      6.34 o 
   7   4  15       29.72       10.95      7.41 o 
   8   4  15        9.89       11.26      8.27 o 
   9   4  15        7.87       -0.49     10.41 o 
   0   5  15      750.79      793.97     33.61 o 
   1   5  15      185.49      195.79     13.03 o 
   2   5  15      100.13      105.54      8.49 o 
   3   5  15       32.47       15.96      7.82 o 
   4   5  15      106.29       86.59      7.01 o 
   5   5  15      183.51      222.57     11.44 o 
   6   5  15      168.15      189.77      9.94 o 
   7   5  15      305.94      347.29     15.93 o 
   8   5  15       58.15       72.00     10.93 o 
   9   5  15       20.63       51.61     11.70 o 
   0   6  15        7.75        9.97      8.06 o 
   1   6  15      234.78      221.54     11.44 o 
   2   6  15       45.72       41.40      6.49 o 
   3   6  15      304.72      318.83     17.21 o 
   4   6  15      254.78      265.13     12.09 o 
   5   6  15      183.32      205.79     15.73 o 
   6   6  15       34.14       21.13      7.58 o 
   7   6  15       75.27       84.32      9.98 o 
   8   6  15       24.95       36.17      9.79 o 
   0   7  15      104.11       97.30     12.14 o 
   1   7  15       31.58       18.93      6.21 o 
   2   7  15      179.56      151.52     10.10 o 
   3   7  15       68.04       51.21      8.38 o 
   4   7  15       55.78       46.48      7.49 o 
   5   7  15        1.06       -5.00      7.13 o 
   6   7  15        6.81        9.48      9.30 o 
   7   7  15       38.48       34.47     11.52 o 
   8   7  15       72.97       53.12     28.04 o 
   0   8  15       55.48       78.90     12.10 o 
   1   8  15      361.13      380.38     16.02 o 
   2   8  15       31.69       27.01      6.83 o 
   3   8  15       21.20        6.05      6.77 o 
   4   8  15       49.14       39.58      7.84 o 
   5   8  15      114.93      146.70     13.34 o 
   6   8  15       50.15       73.70     11.59 o 
   7   8  15       65.05       88.09     12.87 o 
   0   9  15        1.82       -8.59      9.22 o 
   1   9  15      172.94      188.34     17.49 o 
   2   9  15      138.86      147.19     10.94 o 
   3   9  15       19.43        6.58     10.58 o 
   4   9  15       14.01       15.82      9.06 o 
   5   9  15       63.02       46.63     19.53 o 
   6   9  15        6.82       -6.84      9.99 o 
   0  10  15      513.18      555.39     43.46 o 
   1  10  15       16.17        6.28      8.00 o 
   2  10  15       65.80       67.41      9.38 o 
   3  10  15       10.58        4.86      8.86 o 
   4  10  15       53.77       63.38     18.05 o 
   5  10  15       47.29       39.07     13.39 o 
   0  11  15       18.16       17.70     11.85 o 
   1  11  15       35.72       40.37      9.24 o 
   2  11  15        6.39       -0.16      9.97 o 
   3  11  15        9.74        1.73      9.48 o 
   4  11  15       13.35       -6.69     13.07 o 
   0  12  15      372.15      518.82     40.20 o 
   1  12  15       15.92       23.49     10.95 o 
   2  12  15        1.51       -6.17     11.04 o 
   0   0  16      198.69      185.78     19.66 o 
   1   0  16      341.65      284.25     15.71 o 
   2   0  16       20.19        1.32     10.11 o 
   3   0  16       46.00       30.11      8.09 o 
   4   0  16      196.81      201.68     41.27 o 
   5   0  16      349.87      321.90     17.64 o 
   6   0  16        0.07        0.16      8.32 o 
   7   0  16       19.39       22.28     12.31 o 
   8   0  16      119.75      235.70     24.83 o 
   0   1  16        9.20        4.57      6.53 o 
   1   1  16       49.37       29.06      6.12 o 
   2   1  16      562.25      553.69     28.13 o 
   3   1  16      647.52      627.16     19.57 o 
   4   1  16      441.28      444.84     15.23 o 
   5   1  16      112.59      101.98      9.58 o 
   6   1  16       98.88      101.76      8.39 o 
   7   1  16       11.37        5.23      8.35 o 
   8   1  16       75.96       81.31     17.67 o 
   0   2  16      322.97      313.57     18.22 o 
   1   2  16       43.43       42.31      6.05 o 
   2   2  16      452.17      424.09     14.61 o 
   3   2  16      246.70      276.37     12.45 o 
   4   2  16       52.49       43.10      6.14 o 
   5   2  16      215.11      249.32     13.12 o 
   6   2  16      245.31      272.56     14.31 o 
   7   2  16       14.54       26.52      7.96 o 
   8   2  16       28.61       57.49     16.98 o 
   0   3  16       50.06       45.72      8.81 o 
   1   3  16       20.42       10.19      5.24 o 
   2   3  16      103.79       69.27      7.15 o 
   3   3  16       66.46       51.82      6.68 o 
   4   3  16      361.58      357.54     13.24 o 
   5   3  16        0.32       -4.96      5.33 o 
   6   3  16       21.98       17.64      7.36 o 
   7   3  16        0.29       -0.14     10.17 o 
   8   3  16       40.10       33.92     17.23 o 
   9   3  16      211.57      317.11     33.26 o 
   0   4  16       32.32       18.71      7.95 o 
   1   4  16      125.16      125.51      8.72 o 
   2   4  16      229.01      215.12     13.55 o 
   3   4  16      233.28      268.78     13.41 o 
   4   4  16        3.77        3.03      5.53 o 
   5   4  16       34.55       18.47      7.04 o 
   6   4  16       50.89       49.30     12.37 o 
   7   4  16       39.87       52.81     29.93 o 
   8   4  16        3.27      -10.95     15.52 o 
   9   4  16       35.69       60.61     21.27 o 
   0   5  16      179.09      167.58     18.81 o 
   1   5  16      295.06      302.81     13.01 o 
   2   5  16      188.98      204.02     10.98 o 
   3   5  16      256.58      281.43     13.18 o 
   4   5  16       65.13       83.49      8.26 o 
   5   5  16      246.88      253.95     14.92 o 
   6   5  16      126.65      135.94     12.18 o 
   7   5  16       63.33       84.13     14.92 o 
   8   5  16       53.51       48.91     14.58 o 
   0   6  16      243.80      241.78     17.09 o 
   1   6  16      214.72      207.90     11.32 o 
   2   6  16      253.33      245.64     12.52 o 
   3   6  16       64.29       59.75      7.54 o 
   4   6  16      159.13      146.23     10.09 o 
   5   6  16      275.86      352.27     19.26 o 
   6   6  16      175.98      214.96     18.95 o 
   7   6  16       50.34       82.42     14.71 o 
   8   6  16        7.43       -8.98     13.97 o 
   0   7  16       53.14       52.96     10.36 o 
   1   7  16      347.86      370.82     17.60 o 
   2   7  16       73.64       70.68      8.34 o 
   3   7  16       26.89       16.38      6.55 o 
   4   7  16        5.01        7.90      7.73 o 
   5   7  16       34.20       30.37     13.61 o 
   6   7  16       54.81       56.90     17.67 o 
   7   7  16       33.58       63.42     27.12 o 
   0   8  16       56.07       64.54     11.45 o 
   1   8  16        1.49       -1.56      6.62 o 
   2   8  16       55.63       54.94      7.76 o 
   3   8  16       12.79        5.39      6.63 o 
   4   8  16       68.65       45.21     13.54 o 
   5   8  16       59.05       26.99     12.16 o 
   6   8  16       61.51      102.23     21.44 o 
   7   8  16        0.78       -5.62     13.55 o 
   0   9  16      142.44      137.69     15.67 o 
   1   9  16      340.23      341.13     17.99 o 
   2   9  16        1.85       -0.80      7.06 o 
   3   9  16       27.03       22.92      8.77 o 
   4   9  16        8.05       -0.35      9.02 o 
   5   9  16       87.69       77.83     15.18 o 
   6   9  16      149.19      182.91     19.78 o 
   0  10  16      683.85      817.37     37.54 o 
   1  10  16       58.29       69.06     11.36 o 
   2  10  16       40.33       12.57     10.39 o 
   3  10  16       45.30       44.59     10.90 o 
   4  10  16        5.24        9.95     15.30 o 
   5  10  16       39.40       46.90     16.61 o 
   0  11  16       32.48       24.63     12.86 o 
   1  11  16       49.04       59.67      9.95 o 
   2  11  16       74.36       97.31     13.44 o 
   3  11  16        1.12       -3.35      9.88 o 
   1   0  17       22.61       11.46      7.20 o 
   2   0  17      283.93      323.85     19.47 o 
   3   0  17       40.12       65.30     15.43 o 
   4   0  17      537.16      572.94     26.31 o 
   5   0  17       70.98       80.51     11.51 o 
   6   0  17       10.64        0.86      8.70 o 
   7   0  17       24.83       12.46     13.35 o 
   8   0  17       30.33       43.80     16.38 o 
   0   1  17       62.92       69.70      9.64 o 
   1   1  17      296.51      294.33     12.02 o 
   2   1  17      100.43       76.04      7.03 o 
   3   1  17      365.48      325.20     12.51 o 
   4   1  17      272.18      255.77     14.80 o 
   5   1  17      112.20      110.39      8.72 o 
   6   1  17       30.68       28.37      6.83 o 
   7   1  17       42.65       55.51     10.46 o 
   8   1  17       21.99       53.51     16.66 o 
   0   2  17      336.14      359.57     19.36 o 
   1   2  17       95.66       66.04      6.95 o 
   2   2  17       70.15       65.50      7.03 o 
   3   2  17      574.58      563.85     18.34 o 
   4   2  17      200.36      215.56     11.19 o 
   5   2  17       89.70       80.50      7.85 o 
   6   2  17       31.95       26.33      7.72 o 
   7   2  17       38.70       40.80      9.09 o 
   8   2  17      114.74      141.58     22.24 o 
   0   3  17        3.11       -6.40      6.83 o 
   1   3  17      226.86      224.45     11.47 o 
   2   3  17      497.28      505.70     16.94 o 
   3   3  17      382.54      394.77     14.42 o 
   4   3  17       53.84       40.49      6.65 o 
   5   3  17        2.32        4.05      5.87 o 
   6   3  17       11.54        3.34      7.42 o 
   7   3  17       10.08       18.15     14.56 o 
   8   3  17       16.72       11.99     14.99 o 
   0   4  17      267.96      278.77     18.48 o 
   1   4  17       44.29       30.85      6.26 o 
   2   4  17      131.41      118.57      8.99 o 
   3   4  17      208.46      199.68     11.28 o 
   4   4  17      187.45      188.62     10.90 o 
   5   4  17       21.97       33.11      8.00 o 
   6   4  17       20.08       12.50      7.87 o 
   7   4  17        8.84        8.73     11.80 o 
   8   4  17      143.17      169.12     24.86 o 
   0   5  17        9.56        0.92      8.06 o 
   1   5  17      125.37      124.39      9.19 o 
   2   5  17      342.24      335.62     13.79 o 
   3   5  17       86.64       79.38     10.34 o 
   4   5  17       10.82       -1.40      6.25 o 
   5   5  17      215.42      214.75     14.04 o 
   6   5  17       42.96       42.88      9.07 o 
   7   5  17       54.47       32.82     12.83 o 
   8   5  17       49.92       44.30     19.48 o 
   0   6  17      585.39      586.06     27.59 o 
   1   6  17      298.90      277.31     13.45 o 
   2   6  17      149.26      149.63     10.16 o 
   3   6  17      113.82      133.26      9.90 o 
   4   6  17      217.89      242.45     16.73 o 
   5   6  17       13.79        8.87      8.22 o 
   6   6  17       30.02       36.51     12.80 o 
   7   6  17        8.79      -10.77     13.10 o 
   0   7  17       69.97       69.83     11.61 o 
   1   7  17      151.74      142.45     10.47 o 
   2   7  17       59.50       68.88      8.35 o 
   3   7  17       23.05       24.67      7.19 o 
   4   7  17        6.33        2.93      8.12 o 
   5   7  17       30.12       38.06      9.71 o 
   6   7  17      187.90      198.58     45.56 o 
   7   7  17       41.66       54.45     15.32 o 
   0   8  17      312.80      290.16     20.64 o 
   1   8  17        0.53      -12.63      6.31 o 
   2   8  17        7.87        3.93      7.09 o 
   3   8  17       16.97       18.14      8.84 o 
   4   8  17       37.49       28.71      9.56 o 
   5   8  17       26.47       19.31     17.54 o 
   6   8  17       27.11       31.72     15.41 o 
   0   9  17      107.41      136.87     15.54 o 
   1   9  17      111.83      131.56     11.04 o 
   2   9  17        9.15       12.44      8.28 o 
   3   9  17       30.55       20.81      9.61 o 
   4   9  17        1.29       -0.96      9.40 o 
   5   9  17       19.10        4.97     20.45 o 
   0  10  17        0.55        3.67     12.27 o 
   1  10  17      245.57      297.70     15.87 o 
   2  10  17       95.90      108.80     11.23 o 
   3  10  17      112.93      108.09     23.14 o 
   4  10  17        7.75       -7.78     29.33 o 
   0  11  17        7.96        4.68     13.32 o 
   1  11  17       99.64      159.61     12.88 o 
   2  11  17        0.39        3.66     10.45 o 
   0   0  18      991.78     1052.88     61.02 o 
   1   0  18      438.82      389.61     20.17 o 
   2   0  18      608.11      609.66     27.75 o 
   3   0  18       86.82       74.26     10.85 o 
   4   0  18       81.14       96.11     14.48 o 
   5   0  18        0.54       -3.99      8.53 o 
   6   0  18       21.02       15.08      9.66 o 
   7   0  18       82.58       72.73     17.20 o 
   8   0  18       44.27       49.47     16.88 o 
   0   1  18      354.47      321.33     17.74 o 
   1   1  18      648.64      657.11     21.87 o 
   2   1  18      264.87      271.38     12.67 o 
   3   1  18      245.64      269.25     12.73 o 
   4   1  18       31.50       22.56      6.33 o 
   5   1  18       10.38       15.69      6.58 o 
   6   1  18      100.01       94.12     10.57 o 
   7   1  18        7.15       13.37      9.60 o 
   8   1  18      234.80      311.43     31.11 o 
   0   2  18        0.07        8.44      7.73 o 
   1   2  18       79.46       67.74      7.24 o 
   2   2  18       26.31        7.53      5.63 o 
   3   2  18      238.72      245.73     12.33 o 
   4   2  18        7.54        6.70      5.86 o 
   5   2  18       63.57       49.57      8.43 o 
   6   2  18       14.59       13.34      7.97 o 
   7   2  18       65.92       66.20     12.17 o 
   8   2  18       73.73       88.03     20.70 o 
   0   3  18        3.48       -7.40      7.09 o 
   1   3  18       12.56        8.40      5.68 o 
   2   3  18       56.49       40.35      6.68 o 
   3   3  18      195.30      179.48     14.43 o 
   4   3  18       30.66       26.01      6.57 o 
   5   3  18       61.39       52.41      7.37 o 
   6   3  18       14.27        6.10      7.67 o 
   7   3  18       80.00      102.27     14.45 o 
   8   3  18        9.89       11.93     16.44 o 
   0   4  18        0.73       -3.73      8.09 o 
   1   4  18       37.55       28.77      6.49 o 
   2   4  18       31.57       17.82      6.14 o 
   3   4  18       16.59       18.67      6.29 o 
   4   4  18      187.89      189.74     11.35 o 
   5   4  18       32.60       30.43      8.03 o 
   6   4  18       98.26       96.83     11.04 o 
   7   4  18       97.24      116.95     15.53 o 
   8   4  18       23.70       34.80     19.56 o 
   0   5  18      252.62      213.97     16.93 o 
   1   5  18       86.75      108.55      8.94 o 
   2   5  18       21.68       13.46      6.08 o 
   3   5  18       81.00       53.80      7.74 o 
   4   5  18       72.11       88.23     11.56 o 
   5   5  18       34.05       37.37     10.50 o 
   6   5  18       49.73       41.84     10.48 o 
   7   5  18       90.48      119.12     17.00 o 
   0   6  18        0.17      -12.41     17.43 o 
   1   6  18      256.97      255.46     13.46 o 
   2   6  18      125.32      107.14      9.30 o 
   3   6  18       44.47       53.04      8.02 o 
   4   6  18       73.08       84.17     10.65 o 
   5   6  18       67.21       46.45      9.68 o 
   6   6  18      127.08      144.29     17.25 o 
   7   6  18        3.04      -11.73     13.53 o 
   0   7  18        0.20       -7.80      8.63 o 
   1   7  18        3.21        0.02      6.39 o 
   2   7  18       74.69       88.88     25.81 o 
   3   7  18      202.19      223.06     13.12 o 
   4   7  18       77.09      102.65     14.03 o 
   5   7  18       91.79      121.32     12.57 o 
   6   7  18       23.10       16.04     13.95 o 
   0   8  18        2.12        1.03      9.48 o 
   1   8  18       24.00       18.16      7.64 o 
   2   8  18       52.29       49.13      9.68 o 
   3   8  18       13.42        6.04      8.90 o 
   4   8  18       36.16       40.51     10.40 o 
   5   8  18       77.11       90.83     15.59 o 
   6   8  18        1.95      -12.86     16.79 o 
   0   9  18        2.91        4.48     11.06 o 
   1   9  18       33.61       36.35      8.77 o 
   2   9  18        1.59       -0.33      8.10 o 
   3   9  18        8.80      -10.95      9.09 o 
   4   9  18       71.11       78.82     24.54 o 
   5   9  18       90.53       94.14     19.58 o 
   0  10  18      123.86      125.25     16.68 o 
   1  10  18       62.31       62.98     10.53 o 
   2  10  18       49.15       28.43     15.30 o 
   3  10  18       73.36       95.13     13.37 o 
   1   0  19     1325.70     1444.25     56.99 o 
   2   0  19      991.76     1015.36     42.27 o 
   3   0  19       99.69      129.50     13.40 o 
   4   0  19      148.27      119.70     15.54 o 
   5   0  19       22.18       20.81      9.90 o 
   6   0  19        2.32       -5.38      9.84 o 
   7   0  19       29.31       25.87     15.30 o 
   8   0  19      100.15      168.14     23.19 o 
   0   1  19       10.61       22.73      8.42 o 
   1   1  19      197.40      232.53     12.01 o 
   2   1  19      137.42      160.20     10.26 o 
   3   1  19      143.84      169.70     17.86 o 
   4   1  19        9.02        8.13      6.02 o 
   5   1  19      152.31      137.43      9.98 o 
   6   1  19       57.80       52.71      9.54 o 
   7   1  19       46.64       42.60     11.41 o 
   8   1  19        7.85      -22.62     16.44 o 
   0   2  19      554.42      501.51     42.71 o 
   1   2  19      328.20      346.92     13.90 o 
   2   2  19       50.88       55.97      7.98 o 
   3   2  19       37.72       16.20      6.26 o 
   4   2  19       27.58       16.12      6.53 o 
   5   2  19       12.23        5.32      6.46 o 
   6   2  19       15.03        7.77      8.02 o 
   7   2  19       24.62       29.69     16.47 o 
   8   2  19       19.89        7.57     17.70 o 
   0   3  19       23.71       24.29      8.79 o 
   1   3  19       13.76       11.66      6.09 o 
   2   3  19        9.94        5.15      5.70 o 
   3   3  19       35.14       36.46      7.11 o 
   4   3  19        8.99        4.48      6.17 o 
   5   3  19       13.41       11.42      6.91 o 
   6   3  19       18.85       31.70      9.43 o 
   7   3  19       51.62       59.62     13.82 o 
   0   4  19       32.32       33.27      9.50 o 
   1   4  19       72.20       69.10      7.99 o 
   2   4  19       26.97       27.32      6.85 o 
   3   4  19       61.26       37.20      7.25 o 
   4   4  19       22.47       36.29      7.45 o 
   5   4  19       69.87       72.44      9.87 o 
   6   4  19       36.45       27.86     12.57 o 
   7   4  19       57.69       68.28     14.79 o 
   0   5  19      113.59      110.38     13.09 o 
   1   5  19      117.92      107.26      9.18 o 
   2   5  19      111.09      106.05     10.58 o 
   3   5  19       70.91       82.30      8.74 o 
   4   5  19       75.13       85.39      9.14 o 
   5   5  19      307.40      356.53     19.53 o 
   6   5  19       16.91       -0.28      8.72 o 
   7   5  19       89.44       87.67     15.93 o 
   0   6  19        0.76       17.27      9.42 o 
   1   6  19       54.34       39.24      7.46 o 
   2   6  19       18.57        3.59      6.86 o 
   3   6  19       90.88       84.22      9.15 o 
   4   6  19      116.82      121.33     11.94 o 
   5   6  19       40.87       56.16     14.56 o 
   6   6  19       24.27       22.15     13.35 o 
   0   7  19       39.42       45.90     11.59 o 
   1   7  19      183.73      188.79     17.40 o 
   2   7  19       59.93       48.95      8.51 o 
   3   7  19       86.30      104.46     10.41 o 
   4   7  19       11.05       12.26      9.11 o 
   5   7  19       15.89        7.10      9.83 o 
   6   7  19       16.45       13.86     30.20 o 
   0   8  19       16.69       20.18     11.07 o 
   1   8  19       12.88        5.07      7.54 o 
   2   8  19       51.15       59.41      9.24 o 
   3   8  19       31.89       17.72      9.69 o 
   4   8  19       61.48       89.75     12.59 o 
   5   8  19        0.29      -18.14     13.17 o 
   0   9  19       40.10       31.14     12.46 o 
   1   9  19       75.90       96.80     10.75 o 
   2   9  19       14.31       -1.02      8.45 o 
   3   9  19       20.58        9.00     10.70 o 
   4   9  19        5.73       -8.20     10.83 o 
   0  10  19       30.70       17.88     13.44 o 
   1  10  19       38.74       32.79     10.17 o 
   2  10  19       35.74       22.76     12.05 o 
   0   0  20     1308.49     1323.45     75.41 o 
   1   0  20        3.32       11.66      8.32 o 
   2   0  20      138.20      114.47     21.05 o 
   3   0  20       43.88       43.18      9.72 o 
   4   0  20       65.94       48.51     10.78 o 
   5   0  20      100.63       90.33     14.25 o 
   6   0  20       15.39        4.15     10.68 o 
   7   0  20       30.18       56.79     17.35 o 
   0   1  20      599.73      573.78     27.35 o 
   1   1  20      187.20      183.19     11.04 o 
   2   1  20      256.43      298.94     14.24 o 
   3   1  20        2.74        1.62      6.18 o 
   4   1  20       19.41       11.37      6.58 o 
   5   1  20       52.66       45.85      8.01 o 
   6   1  20      118.76      145.36     12.82 o 
   7   1  20      327.52      392.42     23.32 o 
   0   2  20       25.39       35.30     10.03 o 
   1   2  20       29.66       16.55      7.76 o 
   2   2  20       83.23       73.80      8.19 o 
   3   2  20      103.08      100.81     10.40 o 
   4   2  20       11.08       12.99      6.96 o 
   5   2  20       20.63       15.51      7.19 o 
   6   2  20       43.44       49.47      9.99 o 
   7   2  20       35.82       19.20     11.64 o 
   0   3  20       96.75      126.56     20.54 o 
   1   3  20       45.43       37.24      7.97 o 
   2   3  20       12.90        8.37      6.24 o 
   3   3  20      177.83      212.13     12.15 o 
   4   3  20       94.68      103.37      9.48 o 
   5   3  20        0.70        1.26      7.61 o 
   6   3  20       39.42       51.04     15.15 o 
   7   3  20        8.52        4.95     13.19 o 
   0   4  20       79.19       44.70     21.66 o 
   1   4  20      280.82      300.73     23.17 o 
   2   4  20      213.92      240.99     13.08 o 
   3   4  20       94.48      110.19      9.77 o 
   4   4  20        8.58        3.71      6.75 o 
   5   4  20        3.31        9.68      8.42 o 
   6   4  20       82.87       99.69     11.92 o 
   7   4  20       83.08      115.61     23.51 o 
   0   5  20       66.20       33.55     10.32 o 
   1   5  20      224.23      224.73     12.97 o 
   2   5  20      104.31       81.20     17.07 o 
   3   5  20      134.23      117.86     10.30 o 
   4   5  20       53.80       46.75      9.39 o 
   5   5  20        2.45       12.57      8.92 o 
   6   5  20       39.91       41.85     10.72 o 
   0   6  20       43.09       27.69     10.64 o 
   1   6  20       73.20       77.13      8.77 o 
   2   6  20        0.42       -2.17      6.92 o 
   3   6  20       26.15       34.68     10.99 o 
   4   6  20       80.12       80.48     11.17 o 
   5   6  20       11.72       23.67      9.55 o 
   6   6  20        6.62       11.75     13.49 o 
   0   7  20       85.87       70.62     25.67 o 
   1   7  20       16.31       11.87      7.71 o 
   2   7  20      110.00      112.46     10.67 o 
   3   7  20       74.44       72.63      9.68 o 
   4   7  20       55.26       55.51     10.96 o 
   5   7  20       18.26        7.99     10.21 o 
   0   8  20       64.44       66.34     13.46 o 
   1   8  20        5.66       -0.92      7.74 o 
   2   8  20       11.98        1.20      8.07 o 
   3   8  20        4.38       13.70     11.02 o 
   4   8  20       37.22       49.21     12.92 o 
   0   9  20       10.41       13.35     14.21 o 
   1   9  20        5.58       -5.10      8.39 o 
   2   9  20       20.55       22.02      9.66 o 
   1   0  21       95.58       89.68     19.85 o 
   2   0  21        9.41       21.12      9.46 o 
   3   0  21        3.60        3.91      8.77 o 
   4   0  21        3.00        7.09      9.72 o 
   5   0  21       60.01       55.09     12.35 o 
   6   0  21      165.69      196.13     24.71 o 
   7   0  21        6.95       25.75     16.91 o 
   0   1  21        0.43       -7.50      8.14 o 
   1   1  21      231.17      171.68     11.07 o 
   2   1  21       36.72       34.25      8.37 o 
   3   1  21       44.38       46.39      8.05 o 
   4   1  21       71.98       71.94      8.66 o 
   5   1  21       99.07      120.03     13.14 o 
   6   1  21       66.62       80.55     11.65 o 
   7   1  21       20.79        4.03     11.55 o 
   0   2  21        0.08        3.06      8.62 o 
   1   2  21      274.42      289.12     22.68 o 
   2   2  21       15.08       13.28      6.78 o 
   3   2  21       21.00       20.73      7.20 o 
   4   2  21        8.12        7.58      6.87 o 
   5   2  21        3.93       -0.36      7.39 o 
   6   2  21        5.68       15.31     10.14 o 
   7   2  21       38.48       52.92     13.57 o 
   0   3  21       44.75       30.99     13.24 o 
   1   3  21        2.61       -5.45      6.32 o 
   2   3  21       20.70       -7.73      6.58 o 
   3   3  21        7.77        2.16      6.95 o 
   4   3  21       25.25       13.38      7.23 o 
   5   3  21       10.84        6.98     10.11 o 
   6   3  21       58.19       44.00     10.59 o 
   0   4  21        0.76       -2.86      9.75 o 
   1   4  21       92.89       81.25      9.13 o 
   2   4  21       42.61       38.17      7.71 o 
   3   4  21       22.33       21.37      7.43 o 
   4   4  21      138.56      170.89     11.81 o 
   5   4  21       36.33       27.92      9.88 o 
   6   4  21       42.46       39.91     13.48 o 
   0   5  21       76.14       96.70     13.79 o 
   1   5  21       73.49       77.88      9.20 o 
   2   5  21      127.60      111.12     10.08 o 
   3   5  21        4.03        4.12      7.49 o 
   4   5  21       58.83       49.87      9.81 o 
   5   5  21       11.54        9.56      9.56 o 
   0   6  21       66.39       69.02     13.30 o 
   1   6  21       94.89      100.41     10.11 o 
   2   6  21       69.22       66.45      9.40 o 
   3   6  21       57.09       72.53      9.90 o 
   4   6  21       27.31       33.14     10.53 o 
   5   6  21       21.10       28.22     10.70 o 
   0   7  21        0.69       -8.24     15.82 o 
   1   7  21       27.95        7.39      8.18 o 
   2   7  21       16.18       16.62      8.69 o 
   3   7  21       23.68       23.62      9.09 o 
   4   7  21       10.60       -4.63     10.19 o 
   0   8  21        3.98      -11.94     11.53 o 
   1   8  21       43.84       37.81      9.39 o 
   2   8  21       42.08       52.41     10.27 o 
   3   8  21       30.32       20.19     10.62 o 
   0   0  22      605.20      565.24     39.91 o 
   1   0  22       52.51       31.33     16.28 o 
   2   0  22       74.05       80.18     18.81 o 
   3   0  22       15.04       21.10     10.29 o 
   4   0  22        5.97        9.69      9.95 o 
   5   0  22      116.32      127.50     20.07 o 
   6   0  22      250.34      339.67     33.35 o 
   0   1  22        1.69       -1.05      8.84 o 
   1   1  22      328.42      350.92     16.22 o 
   2   1  22      150.76      137.31     10.62 o 
   3   1  22      172.64      169.49     11.49 o 
   4   1  22        1.28        3.78      7.30 o 
   5   1  22       31.32       24.46      8.41 o 
   6   1  22        2.55       -3.93      9.72 o 
   0   2  22        0.66       -5.71      9.09 o 
   1   2  22      310.61      311.65     15.32 o 
   2   2  22       70.73       68.20     11.16 o 
   3   2  22       15.86        8.06      7.37 o 
   4   2  22       69.45       80.65     11.24 o 
   5   2  22       34.23       36.97      8.85 o 
   6   2  22        0.68      -10.25      9.77 o 
   0   3  22       55.46       57.95     12.01 o 
   1   3  22        6.42       -3.57      6.66 o 
   2   3  22       10.71       -3.57      9.50 o 
   3   3  22        5.90       -5.78      6.96 o 
   4   3  22        3.12       -1.38      7.53 o 
   5   3  22        2.29      -11.47     15.98 o 
   6   3  22        2.68       -6.85     10.47 o 
   0   4  22       59.98       60.24     12.49 o 
   1   4  22        5.88       14.24      7.72 o 
   2   4  22        3.09        5.13      7.46 o 
   3   4  22       54.00       60.67      9.11 o 
   4   4  22       10.63        1.42      8.13 o 
   5   4  22        7.12       10.28      9.83 o 
   0   5  22        0.21       -6.43     15.29 o 
   1   5  22       51.98       37.38     10.78 o 
   2   5  22        7.02        0.51      8.35 o 
   3   5  22       28.93       24.32      8.46 o 
   4   5  22       54.27       65.10     15.98 o 
   5   5  22       23.38       63.18     12.57 o 
   0   6  22       78.10       85.58     14.09 o 
   1   6  22       46.13       48.80      9.48 o 
   2   6  22       22.89       18.16      8.49 o 
   3   6  22        6.64        9.62      8.59 o 
   4   6  22       50.75       74.29     11.93 o 
   0   7  22       13.00       -8.64     11.67 o 
   1   7  22      100.35       87.32     10.91 o 
   2   7  22        2.91        7.85      9.04 o 
   3   7  22        0.65       -4.28      9.99 o 
   0   8  22       32.57       34.48     16.38 o 
   1   0  23      208.77      204.60     18.00 o 
   2   0  23        8.89        4.62     10.41 o 
   3   0  23        0.73       -0.03     10.38 o 
   4   0  23       30.55       19.35     11.36 o 
   5   0  23      266.19      324.51     23.33 o 
   0   1  23      348.38      358.95     40.70 o 
   1   1  23      212.33      259.67     14.22 o 
   2   1  23       82.42       68.07     10.20 o 
   3   1  23      110.56       99.09     10.14 o 
   4   1  23       54.92       80.36     16.42 o 
   5   1  23       20.01       22.77      9.35 o 
   0   2  23        0.73      -12.11     20.64 o 
   1   2  23       82.00       73.75      9.10 o 
   2   2  23       14.63       -4.16      7.27 o 
   3   2  23      111.31      128.20     11.03 o 
   4   2  23       75.83       78.16     10.17 o 
   5   2  23       54.59       30.02     14.98 o 
   0   3  23       57.80       31.19     11.64 o 
   1   3  23        6.58       -3.82      7.39 o 
   2   3  23       26.28       18.29      8.14 o 
   3   3  23       41.25       41.18      8.40 o 
   4   3  23       31.97       46.00      9.25 o 
   5   3  23       55.07       53.26     11.48 o 
   0   4  23        0.37       -9.92     11.00 o 
   1   4  23       49.32       63.70      9.30 o 
   2   4  23        0.07        6.41      8.08 o 
   3   4  23      119.84      130.64     11.49 o 
   4   4  23       38.34       32.47      9.30 o 
   0   5  23       19.74       13.03     11.92 o 
   1   5  23       32.23       16.26      8.74 o 
   2   5  23        5.97       -1.81      7.97 o 
   3   5  23        3.02      -15.90      7.95 o 
   4   5  23        7.69       -6.55      9.71 o 
   0   6  23      120.65      131.95     17.35 o 
   1   6  23        3.39      -12.27      8.40 o 
   2   6  23       26.55       24.14      9.55 o 
   3   6  23       31.38       21.81      9.60 o 
   0   7  23       29.28       55.13     14.32 o 
   0   0  24        3.70       -9.34     14.04 o 
   1   0  24        4.64        6.59     15.40 o 
   2   0  24        1.61       -2.70     10.45 o 
   3   0  24       19.72       17.05     11.88 o 
   4   0  24      119.31      140.77     16.92 o 
   0   1  24      381.26      423.16     27.01 o 
   1   1  24       19.72        7.71      7.81 o 
   2   1  24       15.71        7.76      8.14 o 
   3   1  24       35.55       25.97      8.44 o 
   4   1  24       15.43       13.85      8.65 o 
   0   2  24       15.72        2.77     10.79 o 
   1   2  24       71.99       53.82      8.99 o 
   2   2  24        8.57       -0.58      8.39 o 
   3   2  24       42.47       37.50      8.95 o 
   4   2  24       15.98       23.94     11.75 o 
   0   3  24       64.92       66.00     13.88 o 
   1   3  24       72.75       55.65      9.47 o 
   2   3  24       47.36       52.75      9.58 o 
   3   3  24       24.58       21.51      9.12 o 
   4   3  24       37.45       14.41      9.43 o 
   0   4  24        0.93       -8.06     11.62 o 
   1   4  24       17.06        5.06      8.77 o 
   2   4  24       24.44       18.74     11.55 o 
   3   4  24       11.05        5.17     10.06 o 
   0   5  24       51.73       45.10     14.07 o 
   1   5  24       27.17       29.19     11.44 o 
   2   5  24       12.63        9.02     11.03 o 
   1   0  25        4.68      -12.70     11.38 o 
   2   0  25       17.94       16.05     12.76 o 
   3   0  25        1.75      -21.99     11.76 o 
   0   1  25        3.37        4.70     13.55 o 
   1   1  25       32.94       21.53      8.68 o 
   2   1  25       21.40       22.80      8.80 o 
   3   1  25       72.37       30.54      9.51 o 
   0   2  25       35.80       43.11     13.46 o 
   1   2  25       33.84       26.47      9.39 o 
   2   2  25       27.27       21.76      9.04 o 
   0   3  25       16.18       14.89     12.03 o 
   1   3  25        7.94       11.68     11.55 o 
   2   3  25       44.54       42.14      9.85 o 
   0   4  25        0.45       -2.44     12.01 o 
                                                 
